# Supplementary material for: Cells grown in three-dimensional spheroids mirror in vivo metabolic response of epithelial cells
Source: Commun Biol. 2020 May 19;3:246. doi: 10.1038/s42003-020-0973-6 (PMC7237469; doi:10.1038/s42003-020-0973-6)
Supplement: Supplementary file 3 — Supplementary Data 1 [file 42003_2020_973_MOESM3_ESM.xlsx]

## Sheet: Tabelle1
Fig 1B: Cell cycle distribution
	G1			S			G2/M
2D	55.1	53.3	50.4	26.3	17.8	18.6	16.1	27.15	29.9
24 h	62.3	81.2	62.6	17.8	6.38	16.1	13.9	12.4	21.3
48h	65.7	71.2	69.2	16.2	9.17	14.2	12.5	19	16.6
Fig 1C: Ki67 negatives
	2D	24 h	48h
n=1	5.4	4.85	9.17
n=2	0.622	3.19	11.3
n=3	2.79	4.72	11.8
Fig 4B: Bgt1 qPCR
	2D	3D	Nephrons	Kidney
n=1	1	0.00592353	0.00251502	0.00503511
n=2	1	0.03725	0.00161501	0.0110401
n=3	1	0.00258029	0.000331842	0.0024779
n=4	1		0.020496	0.0214686
Fig 4C: hexokinase 2 qPCR
n=1	1	0.0485275	0.00150108	0.00208212
n=2	1	0.0521725	0.00185686	0.0007022
n=3	1	0.0400281	0.000450124
n=4	1		0.000259902
Fig 4D: G6PD qPCR
n=1	1	0.0127502	0.0183612	0.0328149
n=2	1	0.0210701	0.0751244	0.0304126
n=3	1	0.01679	0.0117945	0.00385235
n=4	1		0.0147511
Fig 4E: Pcyt2 qPCR
n=1	1	0.0848197	1.14337	1.66916
n=2	1	1.24423	0.825129	2.84311
n=3	1	4.06236	0.597888	0.38956
n=4	1		0.743977	6.20775
Supp Fig 1B: pH3 positives
	2D	24 h	48h
n=1	2.01	1.39	0.645
n=2	1.75	1.62	1.44
n=3	2.12	1.71	1.21
Supp Fig 1C: Cell cycle distrbiution
	Cells		Nephron
G1 Phase	88.4	57.35	95	93.56
G2 Phase	1.6287	42.55	4.065	6.41
M Phase	0.066	0.1	0	0.001
