# Supplementary material for: Cells grown in three-dimensional spheroids mirror in vivo metabolic response of epithelial cells
Source: Commun Biol. 2020 May 19;3:246. doi: 10.1038/s42003-020-0973-6 (PMC7237469; doi:10.1038/s42003-020-0973-6)
Supplement: Supplementary file 4 — Supplementary Data 2 [file 42003_2020_973_MOESM4_ESM.xlsx]

## Sheet: Sheet1
Compound	2D_WT_1	2D_WT_2	2D_WT_3	2D_WT_4	3D_WT_1	3D_WT_2	3D_WT_3	3D_WT_4
1-Piperidinecarboxaldehyde	1879797	1817750	2560331	2940693	2162587	1956031	2148276	2191900
2-Hydroxypyridine	115982	104735	67263	119724	95651	88640	0	108966
34-Dimethylbenzoic acid	0	0	0	0	1059573	2521114	2305443	917055
3-Aminoisobutyric acid	112500	107614	44085	167848	136843	144232	164342	117175
3-Phosphoglyceric acid	0	0	0	0	153599	0	0	88335
3-Pyridinol	0	33791	50755	48982	0	0	0	0
4-Hydroxybutanoic acid	0	0	901151	1492583	843915	1086794	1213992	0
4b-Hydroxybutanoic acid	1474184	1314203	0	0	0	0	0	1420446
5-Methylcytosine	0	0	0	0	71281	0	0	21280
Aminomalonic acid	86433	41001	0	0	519612	488677	329942	199279
AMP	0	0	0	0	304378	0	0	0
Benzoic acid	77410	109285	125065	98445	268613	625686	577938	219202
beta-Alanine	1506200	1469077	2172829	2189941	3142857	2255246	2102432	1711501
Citric acid	1222819	1008231	1052464	1179304	2921201	1754329	1304640	2307781
Cytosine	0	0	455442	0	1587066	583010	616984	140707
Decanoic acid	75621	113109	100693	112210	122803	359341	411221	173662
D-Gluconic acid	83340	0	0	0	198652	136306	137990	208175
D-Glucose	21660257	69907152	94896811	13334641	29757890	17995327	16794508	26654620
D-Glucose-6-phosphate	1186909	1527346	1641252	1414767	1416690	750329	776450	617421
Diethanolamine	0	0	0	0	280541	938921	880997	249750
Dihydroxyacetone phosphate	682359	712080	707073	490617	0	0	0	0
D-Sorbitol	39175976	35457160	38436640	39771566	169990290	100593625	99061126	82539283
D-Threitol	211480	313601	336344	185745	282200	192515	132793	271255
E-4-Hydroxy-L-proline	87503	93295	0	0	0	0	0	0
Eicosanoic acid	0	49543	40854	24999	132165	234695	224836	115495
Ethanolaminephosphate	0	0	0	0	28214161	12759193	11138251	16677277
Fructose-1-phosphate	70763	41989	0	58683	33323	0	0	0
Fructose-6-phosphate	481085	438734	594545	409010	485403	0	0	0
Fumaric acid	157430	96368	109200	0	212122	172459	89758	109834
Glutathione	432342	351251	482749	552369	506240	0	163073	0
Glycerol	3026551	7102732	1803272	10138490	9065494	38806141	28132963	12359794
Glycerol-1-phosphate	802673	588789	581035	681167	15696424	5737989	5480167	6196742
Glycine	9748984	7323127	19589833	19253268	17163788	10378700	9503136	6859946
Glycolic acid	65143	89659	83205	76958	271644	511251	472454	246299
Heptadecanoic acid	0	0	0	0	181209	575369	546254	198074
Heptanoic acid	0	55279	15366	23391	93655	209348	206402	77578
Hexanoic acid	0	0	0	0	126920	182483	36235	0
Hypotaurine	764359	671277	653073	790585	3164299	1561834	1373481	1682756
L-5-Oxoproline	2893442	2294554	3456907	3253736	4235046	2893771	2648550	2959477
Lactic acid	13869544	26827234	18512931	8515539	6182737	7349658	5095417	8769022
L-ALanine	850630	449366	1736711	2129422	865531	893153	643571	527164
L-Aspartic acid	973568	703987	1569330	1415086	7838051	4381898	3375499	5557501
Lauric acid	482095	650799	309793	319672	9120720	17083066	16303914	6209246
L-Glutamic acid	4373562	4896173	3818882	1237654	5066809	829453	1171159	3041533
L-Isoleucine	1211375	1405150	1081674	632892	743592	0	0	379627
L-Leucine	41570	39106	0	326003	644202	423534	581090	268753
L-Phenylalanine	796019	856070	1084742	443664	768286	355959	205488	439079
L-Proline	783207	790862	747467	817636	422532	226619	246638	465029
L-Serine	3518561	3037180	3892198	3025716	7897034	2429960	2285774	3520372
L-Threonic acid	0	0	0	74260	94313	0	0	74033
L-Threonine	10502366	10682519	14362280	13049316	11608682	5236141	4580623	6020350
L-Tryptophan	0	67776	65706	0	115478	0	0	58828
L-Tyrosine	1037408	1246550	973548	747568	740479	237648	0	0
L-Valine	1266275	1458547	1649106	1237742	2930871	1591212	1564605	1337330
Malic acid	889095	705881	733977	777506	1349757	1139743	989556	1298347
Methylphosphate	865738	917796	981988	1097617	688761	279206	341036	366061
myo-Inositol	44463557	41470255	51142747	45895854	194510250	126292484	127852552	107635904
Myristic acid	260286	302045	440711	291643	3229243	7578746	6943536	2188213
N-Acetylglucosamine-1-phosphate	975303	941838	860836	732194	2133298	735493	0	1498907
Nonanoic acid	545561	794893	651337	772465	1340718	3298726	3068076	1502562
Oleic acid	181760	297206	0	0	1519650	2637871	2923238	1031759
Oxalic acid	0	0	30404	0	134377	155725	168494	34141
Palmitic acid	18107977	19592359	22036269	17214974	113037106	38116624	208777039	89688346
Pantothenic acid	52435	63149	0	0	0	0	0	0
PhGlc	87316902	84299630	88504035	91326975	97980972	90413116	91096901	88684543
Phosphoric acid	27536203	27132256	34076299	24223516	46584010	26067589	28729968	29605625
Porphine	15921118	15176536	14891024	17896851	18773828	21730164	19134622	20420723
Propanediol	181996	204372	0	0	0	145347	118048	189359
p-Toluic acid	0	0	84658	0	99614	0	0	0
Pyorphosphate	45658	89020	161281	160798	1389630	0	0	0
Pyruvic acid	61740	248815	424356	202772	224073	200308	52710	54463
Ribitol	121912212	121926933	142455005	147940226	149141270	138290888	135634478	127358428
Stearic acid	15138539	17381689	20226132	13444969	47669510	96430311	96935810	33357895
Sucrose	106170	590273	0	169239	159031	223395	302146	138681
Thymine	0	0	384682	415863	1749959	548581	518171	623644
Toluic acid	107219	84291	62458	0	0	0	0	91338
Uracil	0	0	215111	224545	278756	0	0	184986
Urea	0	0	0	0	334682	0	148352	149119
