# Supplementary material for: Cells grown in three-dimensional spheroids mirror in vivo metabolic response of epithelial cells
Source: Commun Biol. 2020 May 19;3:246. doi: 10.1038/s42003-020-0973-6 (PMC7237469; doi:10.1038/s42003-020-0973-6)
Supplement: Supplementary file 5 — Supplementary Data 3 [file 42003_2020_973_MOESM5_ESM.xlsx]

## Sheet: Suppl Table S5_medium
Sample	1	2	3	4	5	6	7	8
Lable	2D	2D	2D	2D	3D	3D	3D	3D
1-3-Propanediol	0.0212723	0.017157	0.0112443	0	0.0149731	0.0197052	0.0308506	0.0365699
2-Hydroxybutyric acid	0.00934259	0.00713804	0.00883066	0.00844759	0.00873462	0.00679439	0.00535569	0.00349156
3-Methyl-2-oxobutanoic acid	0.0730202	0.0629333	0.0631883	0.065215	0.0508506	0.0388169	0.0476553	0.0641885
3-Methyl-2-oxo-valeric acid	0.137039	0.127038	0.136772	0.132296	0.100839	0.0939862	0.0898551	0.14401
4-Methyl-2-oxovaleric acid	0.163278	0.158227	0.152622	0.163128	0.124045	0.124649	0.123812	0.170916
2-Oxoglutaric acid	0.0231512	0.0241509	0.0360939	0.035574	0.0845949	0.03019	0.0332543	0.092955
3-Aminoisobutyric acid	0.0117927	0.012289	0.0134186	0.0117579	0.0159355	0.015695	0.0152295	0.017215
3-Hydroxyisobutyric acid	0.0595642	0.0414054	0.0591868	0.0450803	0.0321581	0	0.0315999	0
3-Phosphoglycerol	0.00163849	0	0	0	0.00665512	0	0.00516985	0.00885501
5-Hydroxytryptophan	0.00224115	0	0.00266003	0.0029831	0	0	0	0
beta-Alanine	0.117355	0.12299	0.122134	0.113186	0.159059	0.149418	0.159202	0.171446
Benzoic acid	0.0088456	0.00846718	0.00976567	0.00985702	0.0181229	0.0146887	0.00693561	0.0182439
Betaine	0.13397	0.0941752	0.0823574	0.128153	0.133914	0.0856427	0.0834226	0.0899767
Cholesterol	0.0695153	0.0716044	0.0642039	0.0536843	0.0647011	0.0681008	0.0509482	0.0716139
Citric acid	0	0	0	0.008233	0	0	0	0
D-Fructose	6.76061	7.04666	6.87887	6.77088	6.16412	5.46115	5.1861	6.60941
D-Gluconic acid	0.0349606	0.0325839	0.0278997	0.0437894	0.0151674	0	0	0.0300084
D-Glucose	209.622	163.002	200.026	256.39	181.269	152.443	319.179	280.272
D-Mannitol	1.93074	1.9526	1.72224	1.90466	1.95937	1.75001	1.70469	2.1125
D-Ribose	0.0456374	0.044077	0.0456527	0.0452571	0.124873	0.0984163	0.0876624	0.127765
D-Threitol	0.580804	0.566788	0.586284	0.55884	0.473679	0.456622	0.425563	0.560124
Fucitol	0.0193727	0.0180446	0.0184059	0.0203294	0.0163565	0.0145756	0.0146094	0.0175365
Fumaric acid	0.00577995	0.00468517	0.00503818	0.00597547	0.00452553	0.00408396	0.0025245	0.00479376
Galactitol	0.0391224	0.0357921	0.0333643	0.0304583	0.0242337	0.0178471	0.0230819	0.0335623
Glyceric acid	0.02476	0.0222991	0.0212101	0.0207337	0.0202743	0.0172768	0.0166018	0.025223
Glycerol	1.14342	1.00013	0.965576	1.01926	1.59534	1.26602	1.18658	1.37781
Glycine	2.25573	2.03509	2.12049	1.88008	2.32657	2.22865	2.07883	2.62184
Glycolic acid	0.00880025	0.0104297	0.00926052	0.00871192	0.00984287	0.00968591	0.00629453	0.0106328
Hexanoic acid	0	0	0	0	0.0252212	0	0	0
Iminodiacetic acid	0.027187	0.0339219	0.035644	0.0451881	0.0482417	0.0258968	0.0397058	0.0507866
Isomaltose	0.0696616	0.0679863	0.0630326	0.0719335	0.0497073	0.0578766	0.0384454	0.0549627
Lactic acid	98.6996	87.5764	92.4159	87.6809	35.6738	28.5723	27.6348	41.5198
Lactose	0.502065	0.487141	0.450823	0.468171	2.65218	2.61664	2.33275	2.89609
L-Alanine	2.42861	2.60408	2.74057	2.92861	5.49862	3.48548	4.42063	6.06795
L-Aspartic acid	0.0118832	0.0148265	0	0.0117059	0.00878952	0.025329	0.0252547	0.0137209
L-Cysteine	0.0158688	0.0150052	0.0148159	0.0128248	0.00822691	0.00722458	0	0.0126714
L-Cystine	0.36988	0.341925	0.262995	0.254615	0.333288	0.432567	0.253889	0.353856
L-Glutamic acid	0.432189	0.373921	0.297149	0.276535	0.829696	0.65123	0.31347	0.825748
L-Glutamine	0.204164	0.104605	0.113786	0.0244625	0.371189	0.96071	0.553539	0.318215
L-Isoleucine	1.24601	1.15749	1.13756	1.09285	1.22655	1.10858	0.96686	1.1872
L-Leucine	0.350632	0.321765	0.370233	0.433713	0.41189	0.396569	0.374229	0.457905
L-Lysine	3.47753	3.21102	3.1367	2.96021	3.94437	3.81005	3.68916	4.18089
L-Methionine	0.370539	0.340963	0.355705	0.291474	0.311183	0.298852	0.233839	0.344579
L-Ornithine	0.252421	0.256907	0.247245	0.248795	0.29275	0.262624	0.27633	0.385492
L-Phenylalanine	1.68841	1.57834	1.56455	1.56568	1.53727	1.40525	1.31608	1.72846
L-Proline	0	0.00603679	0.00802197	0.00944528	0.0092817	0	0	0
L-Serine	0.517892	0.467807	0.463075	0.438182	0.929216	0.767793	0.679641	0.952483
L-Threonic acid	0.104632	0.100564	0.0717144	0.103464	0.105881	0.0901009	0.0861701	0.107115
L-Threonine	3.48211	3.23868	3.65363	3.46178	3.47911	2.95065	2.70936	3.61139
L-Tryptophan	0.221084	0.20749	0.342591	0.154588	0.156785	0.255542	0.144634	0.170687
L-Tyrosine	3.15006	3.03723	2.86409	2.55807	2.56116	2.47812	2.36525	2.74295
L-Valine	1.78692	1.66733	1.73332	1.66337	1.78649	1.62152	1.42973	1.87195
Malic acid	0.0192407	0.0207692	0.0208196	0.0216237	0.0432683	0.0337956	0.0381181	0.0396562
Maltose	0.0178102	0.018175	0.0162754	0.0159384	0.00696612	0	0	0.0115647
Myo-Inositol	2.95852	2.86224	2.72109	2.8064	2.70429	2.78998	2.4853	2.976
Myristic acid	0	0	0	0	0.0222712	0.0169054	0.0193689	0.026062
Nonanoic acid	0.0472142	0.0697251	0.052105	0.0747122	0.0736955	0.10207	0.0867979	0.0879804
Palmitic acid	1.33168	0.988931	1.55028	1.01091	1.70083	1.58155	1.39029	1.79485
Pantothenic acid	0.13773	0.138122	0.130608	0.133193	0.115086	0.100842	0.0986412	0.127014
Phosphoric acid	0.574345	0.496045	0.577861	0.400791	0.802227	0.925484	0.887201	0.890228
Putrescine	0.0105883	0.00991417	0.00952731	0.00997638	0	0	0	0
Pyridoxine	0.0879613	0.0837119	0.068975	0.0851162	0.0673531	0.0588505	0.0611814	0.0716965
Pyruvate	1.1122	0.995148	1.03642	1.01158	0.94414	0.805148	0.725417	1.08956
Stearic acid	5.33041	3.92161	1.82661	1.71883	1.19888	3.55744	0.963207	1.27535
Succinic acid	0.443969	0.406626	0.422804	0.388866	0.41803	0.412383	0.384576	0
E-3-Hydroxy-L-proline	0.0302806	0.0416278	0.041265	0.0519974	0.0443866	0.0316025	0.0461168	0.0542898
E-4-Hydroxy-L-proline	0.0610652	0.0606184	0.0569788	0.0398095	0.0508577	0.0402245	0.0192838	0.0369517
Uracil	0.00773496	0.00886949	0.0111746	0.0093197	0.0117982	0.019287	0.00965642	0.0131632
Urea	1.13487	1.04517	1.13502	1.01264	0.857289	0.720676	0.682076	0.93582
