# Supplementary material for: Cells grown in three-dimensional spheroids mirror in vivo metabolic response of epithelial cells
Source: Commun Biol. 2020 May 19;3:246. doi: 10.1038/s42003-020-0973-6 (PMC7237469; doi:10.1038/s42003-020-0973-6)
Supplement: Supplementary file 6 — Supplementary Data 4 [file 42003_2020_973_MOESM6_ESM.xlsx]

## Sheet: Sheet1
Compound	IMCD_2D_1	IMCD_2D_2	IMCD_2D_3	IMCD_2D_4	IMCD_3D_1	IMCD_3D_2	IMCD_3D_3	IMCD_3D_4	KIDNEY_1	KIDNEY_2	KIDNEY_3	KIDNEY_4	NEPHRON_1	NEPHRON_2	NEPHRON_3	Pool_1	Pool_2	Pool_3	Pool_4
1,3-Propanediol	0	74489	94016	105463	96716	88199	129253	152034	103549	106642	92184	94252	94195	131985	96974	81590	86185	104830	106073
2-Hydroxypyridine	0	0	0	0	61971	46383	42111	47252	71986	77396	41834	0	26544	40495	42145	66012	72593	65231	61402
3-Aminoisobutyric acid	32393	30771	48037	37373	51959	54971	31289	48616	14063	0	35061	24360	52675	55429	61468	48114	27014	48168	31375
3-Hydroxybutyric acid	0	0	0	0	0	0	0	0	186861	249672	177353	204584	0	0	0	0	0	0	0
3-Phosphoglyceric acid	314840	99687	97998	334192	0	0	0	0	0	0	0	53492	0	0	73772	61482	67635	40451	55051
4-Hydroxybutanoic acid	517067	586838	442890	900637	931548	995650	0	574225	926610	1347004	570372	1366101	427531	1038672	643041	1333647	816474	626484	528134
6-Phosphogluconic acid	411339	851769	705538	0	0	0	0	0	0	0	0	0	0	0	0	0	0	0	0
Adenosine	0	0	0	0	0	0	0	0	3299706	5635419	5288287	4712971	0	0	0	814889	830269	715473	875279
Adenosinemonophosphate	2207662	1520970	1317738	1964419	0	0	0	0	0	230053	0	0	0	0	0	286414	312380	273648	349624
Aminomalonic acid	639693	521785	576944	775045	682046	742709	612572	811185	313718	425838	339713	355486	0	87612	91096	335379	322455	313944	310744
beta-Alanine	1525937	1065708	1017166	941998	1030452	1309920	996037	1432640	356857	332894	422782	403726	579610	562290	530871	827695	759985	794759	875485
Betaine	7561164	7277283	9037838	9359606	90502207	70933117	64684180	112822519	7344256	8320836	7254018	6803947	9651217	13488904	31674249	20748025	20250451	19809882	22043705
Cholesterol	5414791	3535228	3756797	5668976	283025	0	5513946	3233171	0	0	122442	0	0	0	2326024	1543159	1654871	1648887	1730223
Citric acid	1772589	1168774	1447228	1273143	1097484	1002391	2332138	2324337	126774	127862	122232	178726	213976	330076	317970	1100557	1051159	1020882	1069167
Creatin/Creatinine	132133	155692	319690	239369	0	0	0	0	0	0	34439	69845	0	0	0	0	0	0	67763
Dehydroascorbic acid	0	0	0	0	0	0	0	0	592591	659613	515145	614939	0	0	0	0	0	0	0
D-Fructose	7110870	4177200	3543467	1748049	1956940	5330562	1614732	2370397	0	0	0	0	0	0	0	2025007	1981862	1960543	2058058
D-Glucose	496676357	270678862	253033812	117932928	19172045	168554561	7929817	6045896	4644730	7287977	10654707	12956922	94435	310920	124864	132502148	127766984	123347524	130039512
Dihydroxyacetonphosphate	1158610	1541381	1983662	882127	0	0	0	0	0	0	0	0	0	0	0	416261	404325	307695	452443
D-Mannitol	92011	63843	57191	0	0	0	0	0	0	0	0	0	0	0	0	56333	82789	48571	72035
D-Ribose	0	0	0	0	0	0	0	0	1276986	1491280	1109144	1670026	0	287699	0	369249	350369	347639	348376
D-Ribose-5-phosphate	0	0	0	0	0	0	0	0	480842	688173	528019	557125	0	0	0	0	0	0	0
D-Sorbitol	40966106	31313038	35896557	30761390	28669084	55172462	29564450	147058065	5029126	7290372	2783359	3027802	0	0	0	24726098	25365200	24580884	24043558
Erythritol	697801	483853	432724	313752	146789	377012	129511	180159	0	0	0	0	0	0	0	237007	226765	242518	230627
Erythronic acid	146191	81809	117240	80398	0	0	0	0	0	0	0	0	0	0	0	0	0	62388	0
Ethanolamine	0	0	0	0	0	0	0	0	896416	920998	672389	820925	0	0	0	311057	295412	278860	238505
Ethanolaminephosphate	0	0	0	0	6268106	2735441	5690237	6329518	3710453	4356058	2686313	2862702	262010	367372	479111	2546844	2503599	2279349	2543005
Fragment of GlcNAc-1-P or UDP-GlcNAc	1499326	1265581	1043913	1411911	1194314	686431	830419	851855	322999	295666	264801	285202	0	0	0	592880	637054	542793	816094
Fumaric acid	387414	303395	198285	409879	53843	44612	80519	76085	232813	352550	237153	331978	0	65422	31114	160773	144176	171987	248356
Gluconic acid	0	0	0	0	0	0	0	0	777900	533622	438548	330184	0	0	0	0	0	0	0
Glucose-6-phosphate	2759480	1214793	494220	699541	0	0	154087	204443	0	0	0	0	0	0	0	288317	243349	246102	264214
Glyceraldehyde-3-phosphate	623618	360378	266994	153748	0	0	0	0	0	0	0	0	0	0	0	0	54338	74373	0
Glycerol	1700899	1258180	1217575	1746819	2395607	1978437	1029871	1595121	1754651	1487002	1155279	1886820	0	0	0	0	698517	0	2230307
Glycerol-3-phosphate	4354100	3905067	5526441	2659941	1227541	636434	3359612	3734223	15902175	22214705	15135901	14683977	203899	561531	1020853	4496791	4324591	4114500	4582283
Glycine	15672155	9283887	8798183	9915503	2809164	3408291	2878617	3116440	6598314	6960450	7863821	9083197	137683	244046	385931	6637647	5809788	6241237	6057322
Glycolic acid	21920	12695	14756	25438	68820	34717	38275	53798	34577	70130	23542	45409	59073	0	43550	57001	42549	47619	34273
Guanosine	0	0	0	0	0	0	0	0	209782	433441	364405	496280	0	0	0	0	0	0	0
Hypotaurine	1702398	1148809	775726	1135028	641277	790745	677448	1009419	238327	220088	452824	564038	0	29054	0	731954	714042	722819	746385
Inosine	612978	414641	363568	0	0	0	0	0	6485793	6239125	5610942	8375846	0	0	0	1389143	1488282	1342936	1454479
L-5-Oxoproline	7974747	3664342	4100587	4570731	822236	1065099	792611	932949	2747887	3451235	3062271	4249204	209197	729381	472437	3320917	3330332	3609079	2564988
Lactic acid	29536608	17481293	19337957	15896132	3608810	10893168	2332551	2263938	15960539	11772601	10716581	12261926	1487708	1836743	1847296	13687844	12449171	12885097	13639210
L-Alanine	8461519	7358939	7454477	8460444	1665084	2949199	1572084	1871423	384819	435631	319590	336899	0	0	104975	3186285	2988068	2572331	3043506
L-Aspartic acid	7530114	6465913	5391474	8393652	1556483	1092834	2006468	1627039	2322065	3045333	1465826	1888271	0	0	0	2607026	2557546	2585441	2639855
Lauric acid	256784	180825	175403	248498	1446468	669376	1114930	1167154	0	0	0	0	1329038	772994	1049140	548150	453685	470283	490801
L-Cysteine	310631	283211	217672	146944	0	91204	58657	0	619220	821215	1027691	1388783	0	0	0	202127	252730	223505	204686
L-Glutamic acid	13998858	15561441	18083004	18026218	2353109	2698256	2729660	2916314	6996372	8692712	7218948	9464924	168923	230611	455035	6623694	6443916	6019871	6808373
L-Glutamine	2474874	1735104	2590674	673877	0	285412	0	0	0	0	0	0	0	0	0	0	0	0	0
L-Isoleucine	0	0	0	0	0	0	0	0	0	0	0	0	39736	57350	37697	0	0	0	0
L-Leucine	2737940	1643511	1281570	1490675	249513	977507	133601	274164	281246	271899	199324	137469	41167	65668	0	807009	772319	690097	925081
L-Lysine	4248338	2665545	2845961	1517748	0	1409707	0	0	0	128370	95849	119159	0	0	0	1238464	1160402	1041578	1210091
L-Methionine	330639	411564	263523	343956	0	0	0	0	0	0	0	0	0	0	0	157026	162044	157469	150197
L-Phenylalanine	2136650	1692850	1437154	1496694	191198	573505	148379	104136	144046	150133	121294	153971	0	0	0	520093	525985	485786	639044
L-Proline	354975	0	317562	268596	0	0	0	0	0	0	0	0	0	0	0	0	0	87004	0
L-Serine	6632332	4733083	3317627	4194605	1194473	1256947	1045729	1237968	466265	629795	392147	574690	35896	0	64263	2232895	2094569	1884463	2003018
L-Threonine	14895988	10940701	8912620	10093489	2264179	3850339	2111975	2624094	646509	306106	209839	326244	21509	53569	44178	4660243	4606007	4166849	4209795
L-Tyrosine	4852957	2263582	2303383	1931858	286753	1014327	151458	189086	149551	0	122628	187723	0	0	0	1141262	1093733	985665	1154703
L-Valine	2678933	2127684	2077641	1701944	722950	1612024	547626	602588	255723	321916	198303	300489	65734	96093	67536	1352430	1112865	1046391	1393216
Malic acid	1785410	1643020	952556	1954019	499814	301227	511784	533533	583727	767331	476380	694703	122548	201829	121269	741253	746230	735334	761764
Methylphosphate	1178906	1019404	987062	600879	223152	184985	183467	200738	3357031	4739996	3187283	3621499	770888	1450862	1689862	1390796	1353577	1209611	1312462
myo-Inositol	59607617	45637665	102944411	183841458	89352283	127561392	103006271	173132779	72867749	75774157	60351824	61692176	13304173	13928528	14117658	76263097	74027539	67679381	72870953
Myristic acid	0	0	0	0	0	0	0	0	0	0	0	0	129706	83084	130748	0	0	0	0
Nicotinamide	0	0	0	0	0	0	0	0	0	206011	177619	197220	0	0	0	0	0	0	0
Nonanoic acid	163077	206282	172834	296511	187507	275771	145234	251187	127414	141087	174230	146922	179023	179973	225010	186502	179290	141824	184214
Oleic acid	0	335300	0	277042	222541	122460	220506	231924	74389	0	75253	149634	148144	0	184426	162038	158924	164739	217455
Palmitic acid	5003615	8154603	5582646	6105190	6438452	4670448	5293608	4133436	4415155	3020679	3241012	5813453	6883678	3514663	7938471	5899297	5776295	4952821	5645180
Pantothenic acid	0	124212	194819	0	0	0	0	0	59986	0	0	0	0	0	0	62635	55652	59141	64778
Phenylglucose	20370763	18047195	15658648	17954253	0	20259377	17649332	18454626	22377445	21702874	20815932	22446991	18999227	19100464	19685067	19707023	19291268	18284572	19935235
Phosphoric acid	46387295	36122938	31568821	39135944	6789042	6243766	12978284	9826467	37966183	89079772	73613250	87708451	588249398	754721128	594854737	232771583	235088046	226611989	219938687
Putrescine	350692	159193	0	79253	0	0	0	0	0	0	0	0	0	54220	0	56564	58602	0	55541
Pyridoxine	93576	46460	0	42970	0	0	0	0	0	0	0	0	0	0	0	0	0	0	0
Pyrophosphate	673277	393456	660721	607949	0	0	0	0	74967	0	140089	38298	0	0	0	36452	0	0	64276
Pyruvic acid	1509996	894157	720724	779786	0	313701	0	0	0	0	0	45717	0	0	0	397786	456487	459939	439464
Ribitol	34900308	31291944	28915354	34919674	35095790	34571392	29690129	31806396	36922408	36022878	33821739	36265789	28116848	28381270	31469645	34157415	32371084	31197239	32594375
similar to IPTG	4362399	1222021	1111091	459317	0	599996	0	0	0	0	0	0	0	0	0	302517	322366	299019	382065
Spermidine	491075	0	159170	94185	0	0	0	0	0	0	0	0	0	0	0	136700	122177	105597	84074
Stearic acid	3765491	7144025	5030361	5305001	4902160	3832166	4475955	2882016	0	2443074	2652318	4741110	5349662	2366718	3861148	4161478	4113364	3957143	4325489
Succinic acid	0	0	0	0	0	0	0	0	1305101	1566478	1726807	1948887	208980	263921	0	0	0	0	0
Sucrose	47414	0	18028	74332	0	0	0	0	44255	0	35408	57662	0	28834	0	0	29325	27700	0
Taurine	542683	391870	0	1313425	0	0	0	0	594012	1848793	598313	511069	0	0	0	0	47427	0	0
Uracil	66188	49765	30885	55989	66729	59720	36013	42444	258678	228113	200175	206788	23127	63513	76832	125133	93620	94019	82945
Urea	824281	478034	419984	367461	0	0	4699927	0	25645357	29141482	14636215	18480403	112573	0	0	5519762	5583152	4951032	5674267
