# Supplementary material for: Cells grown in three-dimensional spheroids mirror in vivo metabolic response of epithelial cells
Source: Commun Biol. 2020 May 19;3:246. doi: 10.1038/s42003-020-0973-6 (PMC7237469; doi:10.1038/s42003-020-0973-6)
Supplement: Supplementary file 7 — Supplementary Data 5 [file 42003_2020_973_MOESM7_ESM.xlsx]

## Sheet: PQIexport_negative_HMDB5ppm10pp
		Raw abundance
		2d				3d				Kidney				Nephron			Pool
Accepted Compound ID	Accepted Description	2D_1	2D_2	2D_3	2D_4	3D_1	3D_2	3D_3	3D_4	Kidney_1	Kidney_2	Kidney_3	Kidney_4	Nephron_1	Nephron_2	Nephron_3	Pool_1	Pool_2	Pool_3	Pool_4	Adducts	Formula	Score	Fragmentation Score	Mass Error (ppm)	Isotope Similarity
HMDB14351	Reserpine	73406.8	79735.3	76798.5	83173.6	58422.6	69626.9	59032.6	64086.5	83513.6	76710.5	84300	82113.5	60810.4	57877	56121.7	66919.1	66528	72088.5	74587.9	M-H, M+FA-H	C33H40N2O9	48.6	50.7	1.21897	93.6414
HMDB02259	Heptadecanoic acid	5.52937	31.5902	22.6518	24.3317	194.601	239.23	237.136	315.657	4.46718	0	6.22169	0.00599381	368.975	451.414	278.552	133.672	120.701	154.723	160.611	M+FA-H	C17H34O2	47.2	47.6	-4.39315	93.2875
HMDB31094	Glycerol tributanoate	249.467	192.495	150.985	244.807	746.737	839.961	648.278	822.361	32.9532	32.8633	13.2739	0	1231.47	717.678	582.668	474.649	486.816	544.897	545.32	M-H, M+FA-H	C15H26O6	47.7	50.9	-2.07037	89.9324
HMDB28981	Methionyl-Proline	21.0014	31.9545	7.11179	20.0357	263.141	221.631	288.447	413.39	0	0.0085897	7.14959	0	469.18	550.304	370.11	189.218	200.419	241.335	213.446	M+Na-2H	C10H18N2O3S	55.5	86.7	-2.65651	93.8633
HMDB28913	Isoleucyl-Methionine	87.1031	105.067	57.21	86.8946	557.987	536.024	498.871	827.26	28.7592	0	45.5188	38.4524	942.56	1190.43	849.115	504.542	461.577	555.188	575.802	M+Na-2H	C11H22N2O3S	53.4	76.5	-1.67292	92.4376
HMDB10736	3-Oxooctadecanoic acid	49.3476	73.5051	57.0492	80.2016	143.25	145.295	202.89	233.567	40.9568	37.8103	46.383	13.6654	212.881	253.991	178.762	112.661	120.284	145.479	136.945	M-H	C18H34O3	50.5	67.5	-4.07312	89.9126
HMDB10737	(R)-3-Hydroxy-Octadecanoic acid	22.9467	26.7627	27.1762	41.9169	61.172	66.5699	97.1003	113.102	12.1119	3.14709	28.8957	3.00995	113.299	119.729	118.537	57.5948	54.5313	63.9066	66.9659	M-H	C18H36O3	45.2	45.9	-4.76646	85.3693
HMDB28913	Isoleucyl-Methionine	28.2447	15.2905	17.8896	36.162	574.936	531.648	566.044	593.019	0	7.77674	12.0133	0	749.373	809.048	689.719	277.029	298.943	332.57	384.653	M+Na-2H	C11H22N2O3S	51.9	68.1	-0.632946	92.3261
HMDB28981	Methionyl-Proline	0	0.577093	0	0.491638	142.834	151.34	163.603	155.644	0	0	0	0	222.876	272.187	210.061	69.5096	81.2939	80.2076	79.8156	M+Na-2H	C10H18N2O3S	52.5	69.9	1.15441	93.729
HMDB12453	3 beta-Hydroxy-5-cholestenoate	5.30818	11.1662	1.01672	13.3038	55.197	24.3923	87.6489	80.6886	0	0	0	0	63.9443	154.485	151.529	56.8183	47.9235	48.5401	87.32	M-H2O-H	C27H44O3	55.2	94.4	-4.05177	86.536
HMDB36740	(2E,5E,12Z,15Z)-1-Hydroxy-2,5,12,15-heneicosatetraen-4-one	89.487	99.0001	80.5043	92.0984	209.948	5576.9	540.86	200.788	93.2363	92.9305	106.633	95.4201	2036.63	232.134	238.086	590.21	555.535	604.321	621.778	M+Na-2H	C21H34O2	58	96.3	-2.6233	96.6292
HMDB40749	4-Methoxy-3-geranylgeranyl-1,2-dihydroxybenzene	69.5767	114.807	115.341	153.282	666.868	548.879	885.447	901.857	40.6438	0	19.2255	4.87163	906.303	1606.95	1311.9	433.692	446.71	524.37	607.917	M+FA-H	C27H40O3	54.2	78.5	-1.23948	93.9808
HMDB10384	LysoPC(18:0)	0	14.7536	0	66.8288	251.812	239.983	170.061	232.521	8374.76	3941.05	3811.93	3335.91	1251.9	3795.96	1832.93	1404.47	1291.23	1591.6	1703.07	M+FA-H	C26H54NO7P	51.9	64.4	-0.677081	95.9507
HMDB00385	12a-Hydroxy-3-oxocholadienic acid	143.058	302.995	190.423	322.11	1558.37	1853.29	1859.36	2119.65	27.4317	35.0615	21.0812	31.5918	3645.5	2069.09	2220.4	567.128	515.343	710.263	748.474	M-H2O-H	C24H34O4	50.5	59.2	-2.11174	95.8582
HMDB60114	24,25,26,27-Tetranor-23-oxo-hydroxyvitamin D3	49.2695	71.4392	60.5753	89.3516	283.842	217.579	374.002	510.5	0	0	7.30584	2.18248	439.031	426.922	455.64	179.256	188.786	248.815	256.381	M+Na-2H	C23H34O3	54.7	83.8	2.28582	92.6083
HMDB35676	1-Hydroxy-1-phenyl-3-hexadecanone	78.7838	107.027	110.753	163.432	292.495	224.905	419.685	433.609	97.1486	56.9751	93.2825	46.1415	424.907	550.279	725.956	256.601	238.072	307.985	287.375	M+Na-2H	C22H36O2	57.2	92.5	-0.145132	93.8625
HMDB00969	1,25-Dihydroxyvitamin D3-26,23-lactone	3.97432	0	18.3351	21.2807	88.0732	56.3136	140.997	172.116	4.88013	0	9.27818	0	155.266	177.086	202.658	63.3742	74.5866	83.7501	90.522	M-H	C27H40O5	54.8	94.9	0.854116	80.16
HMDB60126	25-Hydroxyvitamin D3-26,23-lactone	196.37	179.194	189.396	361.366	720.892	611.562	963.514	1101.33	27.3327	11.6183	37.0782	0	1051.52	1657.87	1645.4	483.383	484.014	609.517	594.734	M-H	C27H40O4	56.8	92.1	-3.19706	95.649
HMDB06228	24-Hydroxycalcitriol	41.833	68.4758	80.0556	85.3955	214.62	114.55	404.571	517.782	3.58121	0	0	0	290.325	432.397	374.106	145.014	138.284	193.168	208.447	M-H2O-H	C27H44O4	57	98.4	-3.54711	90.6619
HMDB40749	4-Methoxy-3-geranylgeranyl-1,2-dihydroxybenzene	74.58	97.6161	88.6235	112.613	251.181	187.112	402.021	493.519	19.5911	12.7276	16.1186	4.16365	377.959	431.668	423.532	174.238	166.425	215.56	243.126	M+FA-H	C27H40O3	57.7	98.8	-1.60828	91.8392
HMDB59633	(9S,10S)-9,10-dihydroxyoctadecanoate	96.1741	128.833	111.604	142.032	259.832	297.381	358.029	431.26	99.5224	82.7873	79.078	85.8018	387.099	422.221	358.325	177.775	197.591	256.027	280.682	M-H2O-H, M+Na-2H	C18H36O4	48	50.7	-3.59146	93.7275
HMDB12556	13'-Carboxy-alpha-tocotrienol	57.3649	113.434	117.909	166.033	449.432	382.838	1061.63	1020.71	18.4042	2.48683	9.67787	2.29662	619.998	1323.57	1449.92	447.01	397.005	516.467	552.18	M-H	C29H42O4	50.6	76	-3.60891	81.3672
HMDB30898	(22E, 24x)-Ergosta-4,6,8,22-tetraen-3-one	24.2806	101.953	123.173	136.222	333.536	188.147	799.844	869.718	5.52693	1.42917	21.9522	4.77576	496.28	1122.81	1228.29	339.09	324.018	380.291	413.21	M+FA-H	C28H40O	57.6	98.8	-3.22185	93.1789
HMDB06227	1-a,24R,25-Trihydroxyvitamin D2	210.276	218.639	148.232	298.007	836.946	784.483	802.106	1038.55	36.9156	35.3497	46.4332	14.9452	1132.48	1265.16	1084.51	492.07	486.442	620.457	648.306	M-H2O-H	C28H44O4	57.3	93	-2.45846	96.4772
HMDB32666	(3beta,5alpha,9alpha,22E,24R)-5,9-Epidioxy-3-hydroxyergosta-7,22-dien-6-one	189.821	212.968	339.432	372.094	469.789	377.041	1084.64	1446.83	36.6589	8.79958	37.9197	10.3755	944.7	1238.51	994.119	552.246	494.132	649.752	641.512	M-H2O-H	C28H42O4	49.2	67.9	-1.89329	80.1269
HMDB06225	Ercalcitriol	150.138	177.279	136.767	173.742	313.626	344.235	367.084	499.297	127.611	69.1892	128.412	94.8656	525.948	421.995	494.304	229.769	262.312	340.435	400.077	M-H2O-H	C28H44O3	56.1	94.5	-2.99238	89.4245
HMDB06528	Docosapentaenoic acid	176.047	236.088	271.032	301.827	725.154	549.389	1096.61	1432.01	19.1646	4.03332	23.6341	4.41481	1187.47	1293.16	1280.23	541.842	498.057	657.676	658.53	M+Na-2H, M+FA-H	C22H34O2	49.7	65.6	4.94447	88.3662
HMDB36304	(3beta,5alpha,6alpha,7alpha,22E,24R)-5,6-Epoxyergosta-8,14,22-triene-3,7-diol	76177.2	93159.7	104795	104744	280925	187346	412605	452066	11791.2	4690.65	8560.9	2794.31	417104	458000	466688	212808	204838	230767	236757	M-H2O-H	C28H42O3	52	66.8	1.95627	95.5361
HMDB10653	PG(18:2(9Z,12Z)/20:3(5Z,8Z,11Z))	8.79118	12.7808	37.9392	52.3031	524.255	380.388	619.641	727.007	972.242	375.562	750.908	622.701	346.581	1398.69	699.782	390.106	314.049	468.314	475.761	M+Na-2H	C44H77O10P	56.9	99.3	1.83354	87.3965
HMDB08189	PC(18:3(6Z,9Z,12Z)/22:6(4Z,7Z,10Z,13Z,16Z,19Z))	0	0	0	0	0	0	0	0	752.354	203.619	306.211	255.37	175.986	609.905	203.569	55.2133	48.3249	123.734	152.714	M+FA-H	C48H78NO8P	56.1	97.6	-1.83834	85.2426
HMDB08748	PC(22:6(4Z,7Z,10Z,13Z,16Z,19Z)/22:6(4Z,7Z,10Z,13Z,16Z,19Z))	0	0	4.91891	8.44626	0	0	0	0	1092.18	386.275	558.473	487.568	294.688	1034.08	483.06	217.802	205.799	269.297	263.794	M+FA-H	C52H80NO8P	54.5	82.1	-1.16362	91.8578
HMDB09196	PE(18:4(6Z,9Z,12Z,15Z)/20:0)	0	0	0	0	0	0	0	0	226.647	81.0934	115.963	92.504	24.8339	207.614	56.8084	5.15851	12.5554	28.2677	52.4782	M+Na-2H	C43H78NO8P	48.7	59.8	0.64266	84.4228
HMDB08149	PC(18:2(9Z,12Z)/20:5(5Z,8Z,11Z,14Z,17Z))	0	0	0	6.87051	0	0	13.0954	0	2453.7	979.355	1102.73	1061.43	701.817	1931.95	783.738	441.74	440.402	544.021	595.564	M+FA-H	C46H78NO8P	57.4	91.9	-2.1718	97.8673
HMDB08140	PC(18:2(9Z,12Z)/18:3(6Z,9Z,12Z))	0	0	0	0	0	0	0	0	919.824	458.893	638.655	475.153	172.982	853.812	322.457	205.293	190.998	228.126	252.563	M+FA-H	C44H78NO8P	57.6	94.4	-3.03207	97.2941
HMDB08452	PC(20:4(5Z,8Z,11Z,14Z)/22:6(4Z,7Z,10Z,13Z,16Z,19Z))	30.9442	104.644	152.95	106.578	0	0	0	0	4345.37	1944.4	1539.93	1443.8	1472.32	2929.88	1367.65	752.466	784.119	944.45	1023.9	M+FA-H	C50H80NO8P	54.1	78.2	-1.41594	94.2495
HMDB10626	PG(18:1(11Z)/22:4(7Z,10Z,13Z,16Z))	0	0	16.287	14.728	509.781	472.515	656.271	760.701	9.88617	0	2.30837	0	0	17.4125	0	69.2701	26.9871	110.58	105.969	M+Na-2H	C46H81O10P	50.3	63.8	0.987581	88.7061
HMDB08149	PC(18:2(9Z,12Z)/20:5(5Z,8Z,11Z,14Z,17Z))	250.949	491.261	470.562	469.056	199.398	226.063	289.674	323.942	1908.01	864.432	1038.24	954.428	733.432	1657.51	844.366	615.689	597.518	740.802	790.153	M+FA-H	C46H78NO8P	46.4	53.1	-0.89357	80.0431
HMDB12097	SM(d18:1/14:0)	523.132	714.326	548.548	477.875	380.964	408.657	370.93	528.236	422.656	176.871	268.354	214.828	142.792	355.698	183.629	329.935	314.215	388.696	462.517	M+FA-H	C37H75N2O6P	47.2	49.3	-4.21925	91.4625
HMDB08890	PE(15:0/16:0)	678.086	1109.79	858.303	697.677	10.2118	26.2092	18.2522	52.4651	10.1428	3.38197	0	0	13.9346	50.4694	30.8589	229.83	233.28	292.908	301.301	M+FA-H	C36H72NO8P	58.1	99.3	-0.94058	92.1434
HMDB08885	PE(14:1(9Z)/P-18:1(11Z))	0	0	5.49997	0	34.5647	47.7862	64.883	58.4662	0	0	5.35593	0	12.8428	11.3275	34.5677	4.6723	6.06403	10.7829	23.197	M+Na-2H	C37H70NO7P	50.5	90.1	2.23447	65.2749
HMDB36285	Campesteryl ferulate	246.402	325.851	311.73	506.74	1007.01	924.629	1225.86	1553.88	115.368	59.6335	114.042	47.4241	1498.52	1548.45	1846.63	704.646	627.976	869.647	920.997	M-H2O-H	C38H56O4	58.2	98.8	-1.66352	93.9954
HMDB12442	PS(22:6(4Z,7Z,10Z,13Z,16Z,19Z)/16:0)	18.1242	49.6525	36.0156	7.4072	0	4.14743	20.8679	25.9004	8131.54	4306.77	6536.18	7897.06	713.118	3360.42	979.992	1420.74	1328.11	1677.22	1753.86	M-H, M+Na-2H	C44H74NO10P	54.9	87	-0.597288	88.0566
HMDB08928	PE(16:0/18:2(9Z,12Z))	407.387	735.158	557.705	653.374	45.5868	37.3117	97.2877	159.821	97.2506	0	31.6666	26.3792	13.6918	35.1509	5.8242	85.785	89.6849	191.004	168.096	M-H	C39H74NO8P	55.1	88.2	-2.17776	89.7372
HMDB09111	PE(18:2(9Z,12Z)/22:6(4Z,7Z,10Z,13Z,16Z,19Z))	31.9409	95.4757	79.0859	52.2184	0	4.5929	15.1673	12.6725	12550.3	5588.13	7550.23	7402.64	5145.26	17056.7	7145.38	3186.82	3054.75	3704.25	3781.25	M-H	C45H74NO8P	44.1	35.6	-0.498703	85.7744
HMDB12445	PS(22:6(4Z,7Z,10Z,13Z,16Z,19Z)/18:1(9Z))	0	0	0	0	0	0	0	0	750.238	323.275	412.374	421.029	254.758	757.296	360.999	158.139	159.165	215.394	238.013	M+Na-2H	C46H76NO10P	53	75	0.372058	90.3603
HMDB29847	7,7',8,8'-Tetrahydro-beta,beta-carotene	108.043	234.221	187.516	193.902	633.16	486.686	1129.5	1064.5	13.4787	0	4.51467	0	1411.63	1372.67	1345.79	471.202	464.484	535.554	635.266	M+FA-H	C40H60	52.2	77.4	-4.35571	88.665
HMDB09451	PE(20:5(5Z,8Z,11Z,14Z,17Z)/16:0)	598.174	1063.27	723.316	770.181	19.2488	42.9869	63.0377	83.5133	2704.58	1337.17	1905.84	1694.53	1038.56	2580.26	1245.58	893.942	878.122	1100.09	1160.55	M-H	C41H72NO8P	48.9	50.3	2.29456	96.8225
HMDB07984	PC(16:0/20:5(5Z,8Z,11Z,14Z,17Z))	2391.43	4188.19	4051.41	3926.73	924.65	802.587	1201.73	1468.56	30377.7	14324.7	19916.7	19829	9922.09	33956.7	15921.6	8731.8	8647.42	10380.2	10601	M+FA-H	C44H78NO8P	53.6	94.2	-0.690609	74.7753
HMDB08961	PE(16:1(9Z)/18:2(9Z,12Z))	18.1303	83.7023	4.66153	39.5202	28.5498	0	20.4009	48.446	570.294	258.747	511.782	520.102	178.627	758.92	337.849	149.722	138.32	260.06	315.592	M-H	C39H72NO8P	47.1	55.2	-0.902521	81.4576
HMDB08939	PE(16:0/20:5(5Z,8Z,11Z,14Z,17Z))	353.219	553.359	371.67	359.607	63.244	55.1683	93.5186	133.785	5396.48	2911.4	4991.07	5338.82	2600.09	10624.4	5314.22	2171.8	2071.74	2501.98	2630.76	M-H	C41H72NO8P	57.3	98.7	-0.737915	88.4318
HMDB12361	PS(16:0/20:4(5Z,8Z,11Z,14Z))	1.48373	2.58729	0	0	0	0	0	0	356.788	170.158	319.498	310.587	212.526	704.062	382.556	122.637	138.754	187.471	243.823	M+Na-2H	C42H74NO10P	56.1	92.5	-0.191915	88.2566
HMDB08725	PC(22:6(4Z,7Z,10Z,13Z,16Z,19Z)/16:0)	4959.22	8634.2	8407.29	7676.45	1015.37	771.636	1223.71	1467.99	495175	288858	397343	399749	226522	581348	351110	184769	185816	207515	214573	M+FA-H	C46H80NO8P	56.1	84.7	0.123979	96.1043
HMDB08917	PE(15:0/P-18:0)	93.359	228.666	81.6509	99.3701	247.758	282.14	323.417	362.362	0	0	0	0	11.005	31.8206	11.4817	40.1326	21.1829	107.933	89.8016	M+FA-H	C38H76NO7P	54.2	91	-2.73771	83.3836
HMDB08090	PC(18:1(11Z)/22:6(4Z,7Z,10Z,13Z,16Z,19Z))	2634.22	4345.07	3786.43	3641.44	951.658	861.659	1114.49	1195.63	20147.8	9857.01	12673.4	12789.2	7219.43	22447	12215.4	6755.07	6758.77	8179.43	8393.8	M+FA-H	C48H82NO8P	56.2	85.4	-0.964491	96.826
HMDB06750	Lactosylceramide (d18:1/16:0)	40.7285	81.5389	20.85	3.75922	40.0157	33.4365	32.1718	71.2318	11.0203	10.8713	1236.93	1229.4	0.160615	2835.42	1599.18	411.055	382.475	530.522	570.478	M+FA-H	C46H87NO13	52.4	67.6	-2.21837	97.0499
HMDB36285	Campesteryl ferulate	721.76	1218.76	1189.23	1354.06	2183.06	1292.21	4006.59	4423.46	264.846	81.9936	261.306	78.9175	2709.07	4773.23	5704.97	1839.7	1864.81	2204.8	2221.06	M-H2O-H	C38H56O4	49.5	53.2	-0.29545	94.6867
HMDB61712	Palmitoyl sphingomyelin	21118.2	26907	18412	14073.4	43774.5	46011.1	37907.9	46194.6	148098	89679.3	109495	107421	53068.9	135504	93724.1	62523.7	63466.6	69232.7	70261.9	M+FA-H	C39H79N2O6P	54.6	80.1	0.355384	93.5502
HMDB09682	PE(22:6(4Z,7Z,10Z,13Z,16Z,19Z)/16:0)	4029.24	6273.96	5301.63	4465.72	1802.22	1979.6	2101.3	2495.33	158804	91179.1	105364	105202	81305.5	188380	94989	50353.6	50028.6	56620.2	57615.2	M-H	C43H74NO8P	57.7	94	1.0017	95.6907
HMDB12434	PS(20:4(5Z,8Z,11Z,14Z)/18:1(9Z))	326.3	475.497	402.816	341.202	621.172	720.302	633.628	716.511	4900.31	3420.41	4196.78	3902.08	3427.37	5469	3724.76	2354.41	2344.87	2762.18	2855.57	M+Na-2H	C44H76NO10P	50.2	80.1	0.282514	71.3174
HMDB09821	PI(18:0/22:6(4Z,7Z,10Z,13Z,16Z,19Z))	681.346	1094.83	898.288	857.728	312.412	252.98	471.726	474.226	17487.5	10450.7	30464.2	39951.1	3246.93	11134.8	7123.88	6608.04	6454.94	7664.65	7833.55	M-H	C49H83O13P	50.9	61.9	-0.277056	92.7979
HMDB10569	PE-NMe(16:0/18:1(9Z))	54636	84791.8	66608.8	60170.6	14409.4	12559.7	15176.2	18341.8	16106	9221.81	24881.1	25456.2	6445.76	34111.9	21516.9	27634.2	27311.8	31187.9	32244.2	M+FA-H	C40H78NO8P	48.9	59.2	2.54267	88.3277
HMDB09355	PE(20:3(8Z,11Z,14Z)/18:1(11Z))	3005.25	4826.38	3961.29	3478.78	1209.2	1173.24	1400.72	1769.71	113594	64833.7	98052.7	96252.6	53229.8	153965	78884.4	40918.7	41174.3	47255.8	48807.5	M+Na-2H	C43H78NO8P	43.9	57.8	3.95399	66.3688
HMDB08429	PC(20:4(5Z,8Z,11Z,14Z)/16:0)	10691.4	17237.4	20114.6	18650.5	2858.31	2213.75	3021.76	3577.75	214644	124457	92947.8	93056	98172.7	132997	77717.8	58508.7	58506.3	65025	67231.8	M+FA-H	C44H80NO8P	46.6	39.1	0.124276	93.8548
HMDB09385	PE(20:4(5Z,8Z,11Z,14Z)/16:0)	1509.51	2319.2	1264.68	1020.18	7058.66	7116.45	7256.93	8318.12	3894.29	2035.98	3152.22	3481.91	1226.5	3327.47	2099.66	2810.55	2770.82	3421.25	3621.12	M-H2O-H	C41H74NO8P	46.8	46.3	-0.828353	88.7737
HMDB09256	PE(20:1(11Z)/18:1(11Z))	3523.91	5423	4470.01	4374.21	1547.1	1456.16	1778.06	2313.52	8848.76	4969.68	5604.08	5211.49	4132.61	7854.89	4844.85	4235.61	4205.95	5119	5241.49	M+Na-2H	C43H82NO8P	53.7	86.1	-0.141963	82.6048
HMDB08050	PC(18:0/20:5(5Z,8Z,11Z,14Z,17Z))	12014.1	19533.9	17531.5	16723.8	2685.2	2204.91	2897.46	3391.88	58751.1	32139	27777.3	27196.6	22696.7	41233.6	22587.3	19402.1	19434.8	21925.5	22858.6	M+FA-H	C46H82NO8P	49.7	55.7	-0.0149523	92.7551
HMDB08088	PC(18:1(11Z)/22:5(4Z,7Z,10Z,13Z,16Z))	2628.54	4155.4	3143.19	3138.06	724.748	780.224	848.658	1089.41	2733.66	1431.22	1925	1978.64	961.366	2182.33	1411.28	1849.58	1834.47	2280.45	2342.69	M+FA-H	C48H84NO8P	52.7	74.2	-3.90135	93.7961
HMDB00674	PA(16:0/16:0)	378.673	571.54	474.469	578.412	1196.47	920.605	1995.15	1903.65	155.052	46.8256	108.898	12.7654	2461.88	4764.11	3986.47	1208.09	1228.66	1478.78	1491.12	M-H2O-H	C35H69O8P	49.9	54.3	2.32956	97.8574
HMDB11212	PC(P-16:0/18:3(6Z,9Z,12Z))	22.2592	60.9653	29.2413	7.94379	175.428	211.48	225.058	234.262	0	0	9.56234	0	0	0	0	25.6618	47.6591	66.638	53.8752	M+FA-H	C42H78NO7P	45.8	39.2	-0.474421	90.2127
HMDB07973	PC(16:0/18:2(9Z,12Z))	37237.4	58292	39977.7	33614.3	21329.8	15645.2	23143.8	25797.3	251388	141409	207830	208223	98270.6	299968	176250	105278	103768	117454	119207	M+FA-H	C42H80NO8P	55.2	81.7	0.698795	94.9799
HMDB10736	3-Oxooctadecanoic acid	24.2721	26.5975	18.7731	27.9073	11.2725	34.0261	35.6164	26.1644	32.5598	10.457	32.1437	22.9896	31.0584	5.4648	10.4066	9.00461	24.8077	28.3556	21.8485	M-H	C18H34O3	55.7	85.3	-2.20258	95.8374
HMDB12391	PS(18:1(9Z)/18:2(9Z,12Z))	373.877	650.357	463.008	556.481	65.9761	82.9839	186.016	258.471	4075.58	2940.08	2777.59	2452.75	3762.6	3786.37	2857.6	2046.49	2025.24	2475.21	2605.44	M+Na-2H	C42H76NO10P	51.2	58.9	-0.436798	97.5794
HMDB08937	PE(16:0/20:4(5Z,8Z,11Z,14Z))	4113.59	6475.47	4639.29	4684.88	529.081	695.223	628.088	989.888	170333	98047.7	94886.6	94476.9	96744.3	164253	93793.6	52241.9	51443	58009.2	59650	M-H	C41H74NO8P	47.7	45.6	-0.0486462	93.0452
HMDB01043	Arachidonic acid	0	0	0	0	0	0	0	0	84.5391	46.7535	52.7033	50.5709	48.8283	72.4159	36.5472	15.3854	8.21943	23.6724	18.4576	M-H	C20H32O2	52.5	85.7	-2.60606	79.9672
HMDB08685	PC(22:5(4Z,7Z,10Z,13Z,16Z)/P-16:0)	6030.26	9217.84	7174.69	6358.87	7138.25	6979.22	7503.93	8613.21	111923	64155.7	239486	245470	43164.5	312833	215444	88869.8	88570.4	97371.6	99692.5	M+FA-H	C46H82NO7P	57.1	91.7	0.695913	94.6824
HMDB11152	PE(P-16:0e/0:0)	0	11.6163	2.17926	2.85988	0	0	5.3286	0.575874	58.3308	25.2633	41.1385	41.0097	3.39804	63.3244	21.9927	19.325	4.53119	18.0596	14.5794	M-H	C21H44NO6P	55.2	96.6	1.14266	80.6476
HMDB09708	PE(22:6(4Z,7Z,10Z,13Z,16Z,19Z)/P-16:0)	18703.6	28447.4	20569.2	18199.4	8420.15	7567.4	8821.91	9856.9	107149	55853.9	92792.5	97790	42447.6	144639	82609.1	45828.1	45221.9	49696.3	52194.2	M-H	C43H74NO7P	49.4	56.9	0.514903	90.6092
HMDB10569	PE-NMe(16:0/18:1(9Z))	851.872	1394.02	1050.57	900.747	259.674	278.524	356.41	473.898	186.737	12.8187	96.8184	76.9881	10.0272	95.1546	35.3519	365.702	375.8	484.472	521.131	M-H	C40H78NO8P	53.1	75.4	-1.54138	92.0118
HMDB08949	PE(16:0/P-16:0)	79.3956	145.8	102.242	54.8769	464.277	565.092	581.584	696.711	76.6063	14.3089	81.0579	35.1668	14.5092	50.3191	44.9642	161.198	143.76	284.08	224.336	M+Na-2H	C37H74NO7P	45.6	45.2	3.45676	86.7957
HMDB08967	PE(16:1(9Z)/20:2(11Z,14Z))	908.974	1558.9	1271.32	1072.84	443.374	534.531	623.342	789.413	38882	19970.5	28673.7	29891.4	14104	45749.6	22899	11000.5	10576.5	12562.2	13089.4	M-H	C41H76NO8P	50.5	58.7	-0.387509	94.2658
HMDB11254	PC(P-18:0/20:4(8Z,11Z,14Z,17Z))	5967.61	9694.58	5618.57	6600.51	5161.95	5190.73	5588.44	6522.55	8102.17	3836.47	5131.83	4997.34	2254.46	6750.38	3941.43	5230.39	5193.32	6170.01	6329.45	M+FA-H	C46H84NO7P	51.7	73.8	-1.02594	86.0183
HMDB13422	PC(o-18:0/22:6(4Z,7Z,10Z,13Z,16Z,19Z))	1126.61	1901.16	1002.97	1146.41	655.289	711.773	791.893	1029.97	885.693	325.169	383.891	372.613	235.461	574.49	340.575	771.535	606.473	915.095	958.549	M+FA-H	C48H86NO7P	46.9	62.7	-4.16851	76.8068
HMDB09243	PE(20:0/22:6(4Z,7Z,10Z,13Z,16Z,19Z))	1482.27	2401.1	1740.84	1637.75	1011.7	1085.66	1278.57	1555.46	11142.9	5838.56	10067.6	9954.86	4432.48	14462.2	8216.09	4563.3	4420.46	5116.7	5416.56	M-H	C47H82NO8P	48	50.6	-1.34479	91.0979
HMDB08057	PC(18:0/22:6(4Z,7Z,10Z,13Z,16Z,19Z))	4280.38	6839.7	5643.93	4986.3	1670.82	1762.24	1989.51	2397.07	107149	56769.7	101033	100880	39894.8	142148	83505.1	37715.7	36889.7	42201.4	43063.8	M+FA-H	C48H84NO8P	56.6	87.1	-0.348958	96.2418
HMDB09411	PE(20:4(5Z,8Z,11Z,14Z)/P-16:0)	17054.5	26599.7	15858.8	12437.8	39807.4	39245.1	41313	46396	152855	79268.7	70123	73023.9	44336.9	65092.6	42155.6	45509	44582.1	50815.9	52054	M-H	C41H74NO7P	52.2	66.2	0.304683	95.2531
HMDB08852	PE(14:0/P-18:1(11Z))	665.758	956.654	706.904	488.979	1416.41	1718.95	1711.69	2078.51	516.66	302.466	385.243	343.848	135.394	331.259	195.192	658.313	619.517	773.927	874.182	M-H	C37H72NO7P	51.8	88.3	-1.16558	72.3267
HMDB11418	PE(P-18:1(11Z)/20:4(5Z,8Z,11Z,14Z))	21706	34295.2	25133.3	20601.7	32248.2	30187.1	33394.4	35619.2	54131.3	26303.2	21547	21979	12793.8	23560.1	13653.5	24264.3	23841.7	27692.1	28576.4	M-H	C43H76NO7P	44.6	30.9	-0.0159102	92.097
HMDB08656	PC(22:5(4Z,7Z,10Z,13Z,16Z)/14:0)	502.803	752.051	481.204	417.614	588.369	545.933	596.775	661.264	1697.16	876.736	1858.37	2099.73	697.218	2154.93	1458.21	964.694	912.582	1079.98	1177.83	M-H2O-H	C44H78NO8P	53.8	89.4	1.65535	81.7969
HMDB10702	CerP(d18:1/20:0)	2070.82	3256.66	2305.16	2398.42	103.394	139.047	121.252	183.953	21911.3	12800.8	16919.3	15977.1	8102.09	22915.7	12813.6	7054.94	6816.37	7925.36	8532.28	M+FA-H	C38H76NO6P	48.7	49.9	-0.674104	94.4865
HMDB00564	PC(16:0/16:0)	32451.1	52594.7	35463.5	34995.7	4915.33	5311.44	5849.93	7148.06	268357	166606	213317	205470	106337	284580	162483	97725.7	96109.3	108776	111649	M+FA-H	C40H80NO8P	56.8	90.5	0.813379	94.692
HMDB07958	PC(15:0/22:6(4Z,7Z,10Z,13Z,16Z,19Z))	2263.62	3479.9	5548.97	4424.95	543.541	618.577	707.677	771.808	104793	60188.2	90431.5	95943.3	40136.2	110868	66341.6	33223.1	32651.5	36653.3	38059.7	M-H	C45H78NO8P	50.8	61.4	0.542253	93.4467
HMDB10166	PS(18:0/22:5(7Z,10Z,13Z,16Z,19Z))	120.057	244.698	316.303	292.116	35.0458	12.709	71.7263	61.6337	3585.19	2339.79	3491.71	3607.95	2158.96	3736.02	2681.11	1644.33	1554.91	1789.7	1975.27	M+Na-2H	C46H80NO10P	54.9	79.6	-0.13173	95.0353
HMDB07971	PC(16:0/18:1(11Z))	149741	230857	162096	135509	55002.9	51558.7	59914	68463.3	178659	105860	117017	111750	45812.1	105427	62200.2	103089	100520	111421	114445	M+FA-H	C42H82NO8P	48.7	50.3	1.25755	94.5355
HMDB08401	PC(20:3(8Z,11Z,14Z)/18:1(9Z))	13728.4	22420.3	20482.3	17772.1	6047.33	5425.26	6872.95	7931.2	177088	92404.5	69081	69898.2	48130.6	70039.7	41198	36541.2	35709.4	40612.5	41723.2	M+FA-H	C46H84NO8P	53.2	70	-0.271531	96.3881
HMDB08039	PC(18:0/18:2(9Z,12Z))	66642	105057	61966.8	51655.8	58754.6	45259.8	64503.6	69276.2	193664	104681	127704	128667	56295.5	141457	85618.4	83347.5	82554.9	91622.2	94733.8	M+FA-H	C44H84NO8P	56.7	89.7	0.546378	94.2616
HMDB09225	PE(20:0/18:2(9Z,12Z))	5821.4	8731.58	5692.53	4851.58	4907.74	4173.92	5493.64	6574.47	18137.2	9315.38	11688.3	12144.8	5431.39	13488	7732.57	7738.61	7421.91	8458.3	9139.03	M-H	C43H82NO8P	51.3	64.9	-2.17574	93.9255
HMDB08892	PE(15:0/18:0)	119.442	190.882	132.386	30.6005	564.596	707.198	650.8	802.616	8.41736	0	17.6205	6.12381	0	5.16174	0	153.646	121.032	194.338	216.595	M-H2O-H	C38H76NO8P	48.1	51.4	-1.495	90.7255
HMDB08990	PE(18:0/16:1(9Z))	5670.94	8812.02	7129.36	5432.32	1502.01	1785.71	1780.38	2188.34	9126.39	4983.25	5862.54	5647	3328.68	5807.2	3730.96	4552.84	4438.37	5304.78	5517.65	M-H	C39H76NO8P	47.8	51	-0.251307	88.3182
HMDB00207	Oleic acid	0	0.00740869	0	4.48451	0	0.000392653	0	0.257312	222.344	114.822	140.585	151.432	149.283	250.734	142.012	62.0964	62.4631	104.123	110.64	M+Na-2H	C18H34O2	54.3	88.6	4.26044	88.0533
HMDB12382	PS(18:0/20:3(8Z,11Z,14Z))	2508.32	3710.52	2970.76	3428.43	668.713	800.498	814.328	1107.04	24834.6	16993.3	21251	20487.3	18405.4	25524.2	19957.9	12686.7	12377.2	14204.6	14640.6	M+Na-2H	C44H80NO10P	52.6	69	-0.44829	94.3194
HMDB37794	(3S,3'R,5R,6R)-7',8'-Didehydro-3,6-epoxy-5,6-dihydro-beta,beta-carotene-3',5-diol	51.3406	150.984	138.826	121.172	310.043	214.353	659.336	664.246	0	2.31597	4.17664	0	541.649	694.113	934.446	263.264	257.926	278.425	337.339	M-H	C40H54O3	52.3	72.9	-0.593542	89.1196
HMDB11384	PE(P-18:0/20:3(8Z,11Z,14Z))	18187.6	28408.7	21351.3	18376.4	17130.2	15450.4	20481.7	22148.1	117796	62281.2	93180.1	100259	43695.6	122640	76968.1	45192.7	44547	50770.5	53249.9	M+Na-2H	C43H80NO7P	53.6	75.6	1.58252	94.2155
HMDB60056	CE(15:1)	16.3769	35.5273	14.4076	27.4172	140.898	88.948	164.611	131.364	79.7179	68.7315	61.4582	60.4671	91.6493	225.955	188.822	108.511	100.115	138.139	138.353	M-H	C42H72O2	52.7	90.7	-4.19758	77.7172
HMDB09090	PE(18:2(9Z,12Z)/18:0)	9746.89	14843.5	10247.1	7392.46	22822.4	21919.1	23434.6	26269.8	94439.8	47507.6	58403.2	65026	34973.6	88159.8	49355.2	31448.5	30212.3	35346.1	37270.6	M-H, M+FA-H	C41H78NO8P	52.8	72.5	-0.198801	91.6935
HMDB11208	PC(P-16:0/18:0)	18121.7	28084.7	13949.6	16260.6	29432.5	28124.7	30091.9	33128.6	21979.1	10033.7	12224.7	12446.3	5112.36	14494.7	8257.27	16524.6	16090.5	18971.4	19913.3	M+FA-H	C42H84NO7P	46.8	48.4	-2.43003	88.7143
HMDB08062	PC(18:0/P-18:1(11Z))	2635.65	4133.92	1675.16	1999.25	9537.11	9392.15	9974.32	11250.8	1009.22	454.44	486.064	425.93	174.863	508.239	301.661	2924.48	2776.69	3322.2	3628.16	M+FA-H	C44H86NO7P	52.3	76.2	-1.92692	87.3325
HMDB08991	PE(18:0/18:0)	1492.42	2325.82	2230.84	1673.05	1699.55	1806.74	1952.07	2293.38	8505.03	4326.71	6437.29	7081.51	3281.66	11010.3	5645.65	3462.24	3405.01	3943.79	4234.35	M+Na-2H	C41H82NO8P	48.8	56	-1.04313	89.2284
HMDB08280	PC(20:0/20:4(8Z,11Z,14Z,17Z))	806.997	1350.44	1074.12	1031.02	634.434	728.326	746.712	960.269	1207.48	537.624	539.308	494.245	249.564	415.221	282.5	742.452	631.025	877.776	915.214	M+FA-H	C48H88NO8P	48.8	66.7	-4.77261	82.8983
HMDB08851	PE(14:0/P-18:0)	16.3493	49.061	40.3531	53.8712	119.064	169.37	129.068	160.504	220.239	129.485	288.589	260.434	59.248	302.102	212.274	145.441	120.654	168.558	190.155	M-H	C37H74NO7P	47.3	52.3	1.08891	85.5913
HMDB09445	PE(20:4(8Z,11Z,14Z,17Z)/P-18:0)	14160.7	22677.4	13450.9	9585.24	47153.4	44122.1	48218.9	51471.8	132060	64973.1	49112.5	51167.8	34663.6	47336.3	29941.3	38005.5	36937.7	42712.4	44231.6	M-H	C43H78NO7P	55.7	83.3	0.0694057	95.0409
HMDB32682	10-Hydroxy-16-hentriacontanone	0	2.40222	0.003937	0	33.2654	17.5041	85.1394	85.981	0	0	0	0	52.6377	89.1431	75.5678	31.5783	21.3903	30.553	50.3511	M-H	C31H62O2	46.5	57.5	-3.9181	79.4517
HMDB31008	(+)-15,16-Dihydroxyoctadecanoic acid	16.8536	39.6349	16.2497	37.2919	26.3237	41.5388	34.9449	37.5427	38.828	24.6232	48.402	36.1147	28.6217	32.0985	16.5203	36.2303	30.408	39.3041	37.9338	M-H2O-H	C18H36O4	54.2	92.7	-2.47482	81.2768
HMDB07878	PC(14:0/20:0)	7078.38	12038.5	10621.2	9130.36	1533.52	1960.39	1719.9	2167.67	28095.7	14316.4	16354.3	16148.1	9390.71	26212.9	12538.4	10051.6	9673.78	11290.4	11953.3	M+FA-H	C42H84NO8P	46.8	39.3	0.118095	94.6565
HMDB08301	PC(20:1(11Z)/18:1(11Z))	5403.24	9055.81	5154.77	5027.42	5801.3	5079.54	6582.79	8053.55	5390.75	2595.19	3662.87	3543.51	1605.6	4124.05	2360.43	4510.8	4250.52	5133.04	5448.27	M+FA-H	C46H88NO8P	51.1	58.7	-0.186521	96.8766
HMDB10705	CerP(d18:1/24:1(15Z))	5132.94	8346.49	5512.28	4218.24	4609.04	4450.34	4821.47	6051.46	6982.04	3338.29	3534.88	3561.79	1926.45	3613.15	2035.59	4294.08	4039.16	4733.9	5159.19	M+FA-H	C42H82NO6P	51.4	62.6	-1.66911	96.282
HMDB08037	PC(18:0/18:1(11Z))	59293.1	94094.3	62808	46265	51343.5	46024.9	53390	62077.1	76222	39267.9	37211.6	37352.3	19713	38914.8	22020.5	47730.2	46651.2	51938.2	54668.6	M+FA-H	C44H86NO8P	48.5	49.1	0.471481	93.9215
HMDB12104	SM(d18:1/22:1(13Z))	1758.15	2572.27	1718.58	1331.95	1612.49	1763.17	1748.18	2175.67	18201.6	8431.12	7789.39	7601.17	6863.49	14123.9	6926.61	4667.41	4445.83	5379.32	5698.65	M+FA-H	C45H89N2O6P	53.8	75.1	-2.67708	97.07
HMDB08833	PE(14:0/20:0)	165.131	282.113	172.9	166.28	239.471	331.526	247.868	380.297	789.694	458.128	466.972	475.802	294.594	647.056	345.89	282.243	253.899	421.535	405.216	M-H, M+Na-2H	C39H78NO8P	54.9	90	-1.44965	86.4011
HMDB09031	PE(18:1(11Z)/20:0)	219.173	387.775	309.865	365.381	55.6992	120.314	128.192	138.731	2470.26	1232.29	1592.11	1597.88	1073.91	2226.08	1301.58	780.967	733.03	918.126	988.907	M+Na-2H	C43H84NO8P	50.8	72.9	1.83913	83.4905
HMDB12378	PS(18:0/18:0)	773.03	1245.22	1191.29	952.929	503.291	524.998	564	734.158	1283.56	561.625	782.616	847.126	290.275	821.409	487.537	717.943	641.22	829.951	952.738	M+Na-2H	C42H82NO10P	56	88.1	1.51806	93.7508
HMDB01060	Ubiquinol 8	18.0251	64.9234	82.7853	157.813	17.362	29.3413	7.43381	41.2972	53.9191	19.2467	32.3385	21.9236	13.0356	38.4152	30.4386	25.8749	38.426	49.8999	37.6803	M+Na-2H	C49H78O4	49.1	90.1	2.22612	57.9561
HMDB11383	PE(P-18:0/20:3(5Z,8Z,11Z))	1392.63	2054.1	1200.28	1035.57	12199	11936	13381.2	14069.4	509.111	232.71	382.711	291.947	128.941	377.308	203.89	2925.55	2822.77	3587.18	3658.3	M-H	C43H80NO7P	55.6	99.1	-0.723455	80.0132
HMDB11215	PC(P-16:0/20:0)	2405.18	3893.39	1683.4	2116.11	5913.78	6183.29	6332.88	7237.6	937.401	487.853	632.567	634.476	202.181	473.587	300.19	2136.17	2077.69	2599.93	2679.4	M+FA-H	C44H88NO7P	58.4	96	0.936776	97.2947
HMDB07670	DG(22:2(13Z,16Z)/22:5(4Z,7Z,10Z,13Z,16Z)/0:0)	37.0065	97.8903	40.9549	70.7877	91.4491	119.511	119.002	160.047	26.3098	0	6.01642	0	16.3151	12.3106	9.04947	57.9736	31.8854	52.0067	60.2349	M+FA-H	C47H78O5	50	87.7	-3.85962	66.6958
HMDB09017	PE(18:0/P-18:1(11Z))	2178.36	3326.13	2036.15	1567.28	10003.8	10386.3	10917.4	12500.2	4408.28	2442.82	2521.86	2750.72	1630.48	2613.81	1781.66	3858.58	3794.51	4474.21	4864.98	M-H, M+Na-2H	C41H80NO7P	53.5	82.2	-1.2056	86.7989
HMDB11594	Lactosylceramide (d18:1/22:0)	27.314	41.6664	0	0	25.2702	35.3137	17.7914	28.4075	1.60976	0	150.503	165.711	0	380.825	178.864	24.3334	10.4941	49.8879	74.9837	M+FA-H	C52H99NO13	55.5	97.4	-2.83949	83.5452
HMDB12107	SM(d18:1/24:1(15Z))	6611.62	9283.63	5461.56	3855	8616.14	8680	9150.06	10386.1	138455	71561	78894.5	81161.4	54154.7	146958	72530.6	38895.2	37972.5	45088.9	44768.5	M+FA-H	C47H93N2O6P	55.6	85.5	-0.034684	92.5635
HMDB04872	Lactosylceramide (d18:1/24:1(15Z))	7.46939	37.1544	0	0	7.25806	18.9808	0	16.7767	8.31241	0	2750.46	3018.7	4.99398	6838.36	3271.3	842.497	785.011	991.083	1053.33	M+FA-H	C54H101NO13	52.9	71.1	-1.81496	95.3605
HMDB09606	PE(22:4(7Z,10Z,13Z,16Z)/24:0)	2428.96	4111.5	2502.56	2432.91	1821.88	2114.67	2240.59	2960.87	4851.85	2425.71	3071.07	2998.71	1666.01	3672.1	2100.91	2508.86	2416.16	3104.32	3223.98	M-H2O-H	C51H94NO8P	50.4	65.1	0.124638	86.949
HMDB12103	SM(d18:1/22:0)	4867.17	7182.59	4303.69	3046.2	9771.34	11151.5	10530	12708.6	61773.6	36201.7	32479	31983.6	16879.4	32897.7	18599.8	17236.9	17052.3	20335.9	19909.9	M+FA-H	C45H91N2O6P	57.1	93.6	0.0949358	91.997
HMDB11775	Cer(d18:1/22:1(13Z))	827.51	1460.15	1221.44	815.345	475.475	714.831	689.392	578.113	2736.96	1435.93	2181.38	2389.65	1561.73	4188.65	2233.92	1354.81	1273.57	1628.61	1705.53	M+FA-H	C40H77NO3	46.6	37.4	-1.09673	97.0924
HMDB04974	Glucosylceramide (d18:1/22:0)	7299.4	12442.2	5089.45	4566.22	3589.07	2633.74	4284.07	5057.65	855.449	421.061	638.942	613.918	212.161	721.797	330.748	2845.02	2745.97	3277.12	3349.45	M+FA-H	C46H89NO8	56	85.5	-1.20648	96.2094
HMDB12091	SM(d18:0/22:0)	213.804	368.121	87.9239	107.279	435.101	657.622	614.398	767.392	2104.83	1260.47	1241.18	1040.14	553.092	1087.22	577.513	656.324	575.168	850.045	815.576	M+FA-H	C45H93N2O6P	57.2	99	-4.78484	92.732
HMDB09543	PE(22:1(13Z)/P-16:0)	808.065	1396.61	946.465	809.872	2572.41	2826.7	2893.87	3364.12	740.572	339.978	550.709	551.552	360.315	522.004	412.832	1172.16	1075.07	1498.69	1465.29	M-H	C43H84NO7P	45.7	68.5	-2.54399	63.2153
HMDB11595	Lactosylceramide (d18:1/24:0)	18.1765	25.8389	7.50617	11.075	42.5702	60.3991	71.4957	60.0517	11.2906	0	889.741	1025.58	0	2129.84	1184.99	305.927	299.59	332.229	408.459	M+FA-H	C54H103NO13	57.8	96.6	-1.33155	93.8882
HMDB13461	SM(d18:0/26:1(17Z))	0	17.5179	30.5474	14.1094	17.9268	26.6274	18.9389	64.4746	553.521	201.133	360.67	387.303	175.168	614.083	278.714	138.051	133.561	205.918	250.132	M+FA-H	C49H97N2O6P	56	99.4	-2.49347	83.7366
HMDB12095	SM(d18:0/24:1(15Z))	4273.93	6334.71	4121.3	3108.08	13397.8	15230.7	14920.5	17678.2	88981.8	55210.9	56056.8	56095.9	27803	78548.2	36774.6	29716.3	29402.3	33275.7	33971.3	M+FA-H	C47H95N2O6P	58.2	94.9	-0.40183	96.3217
HMDB08519	PC(20:5(5Z,8Z,11Z,14Z,17Z)/24:0)	138.24	232.222	109.975	73.8436	348.705	289.465	402.477	461.528	364.274	221.64	256.27	289.053	125.265	188.07	143.262	189.568	195.797	247.171	243.077	M-H2O-H	C52H94NO8P	50.6	99.4	1.49474	55.2535
HMDB09741	PE(24:0/P-16:0)	42.8053	184.815	100.618	42.348	641.977	671.725	664.659	805.724	0	9.16834	30.1179	10.9202	2.74988	14.6823	27.1006	168.594	147.519	228.659	248.626	M-H	C45H90NO7P	53.6	82	-2.9997	89.432
HMDB08761	PC(24:0/18:1(11Z))	532.299	964.752	512.793	735.73	570.389	626.653	665.237	933.347	131.051	10.2669	62.9042	50.8774	10.4307	61.4668	25.2451	304.14	371.156	458.242	481.52	M+FA-H	C50H98NO8P	57.8	98	-1.13187	92.5419
HMDB09277	PE(20:1(11Z)/24:0)	71.426	174.693	47.7895	104.082	48.23	103.3	121.184	182.289	23.1164	5.15317	9.67761	6.40008	6.78101	3.57886	21.1339	54.0795	17.3442	41.4934	101.06	M-H	C49H96NO8P	51.9	84.2	1.22655	76.8092
HMDB04956	Ceramide (d18:1/24:0)	8672.51	13358.1	10267.4	10900.2	12595.9	22579.1	13057.8	13979.8	8648.54	7355.31	9909.8	9344.01	5025.35	13672.6	7744.72	9785.2	9501.41	11477	11846.7	M-H, M+FA-H	C42H83NO3	58.5	98.4	-1.69997	96.0693
HMDB35472	N-(2R-Hydroxyhexacosanoyl)-2S-amino-1,3S,4R-octadecanetriol	688.349	851.747	790.942	907.348	720.08	1003.07	926.576	988.588	914.746	724.786	866.993	747.536	848.353	788.511	786.957	816.626	776.823	900.115	934.59	M+FA-H	C44H89NO5	57.4	97.6	-2.0853	91.8173
HMDB00220	Palmitic acid	5.7685	21.4623	17.3921	22.3841	13.5236	46.4538	25.9355	19.634	21.6215	7.20226	26.9342	41.6668	11.9966	18.0389	26.9955	14.7249	20.5703	26.5641	34.8336	M-H	C16H32O2	55.8	98.2	-2.12802	83.478
HMDB10300	CL(22:6(4Z,7Z,10Z,13Z,16Z,19Z)/18:2(9Z,12Z)/18:2(9Z,12Z)/18:2(9Z,12Z))	0	0	0	0	0	0	0	0	10027.8	5460.13	5834.99	9166.99	3723.86	5253.15	4260.72	1663.27	1762.55	2099.62	2166.06	M-H, M+Na-2H	C85H142O17P2	50.8	58.8	-1.24974	96.5895
HMDB56901	CL(16:0/22:6(4Z,7Z,10Z,13Z,16Z,19Z)/20:4(5Z,8Z,11Z,14Z)/16:0)	0	0	0	0	0	0	0	0	681.916	326.105	251.234	424.699	167.718	129.207	121.855	24.3475	33.9519	29.0623	14.7124	M+Na-2H	C83H142O17P2	53.6	99.6	-3.44085	72.5723
HMDB10692	CL(18:2(9Z,12Z)/18:2(9Z,12Z)/18:2(9Z,12Z)/18:2(9Z,12Z))	0	0	0	0	0	0	0	0	51536.6	30582	33370.4	53120.6	17408.1	24518	20989.6	10379.7	9889.84	12095	12489.7	M-H, M+Na-2H	C81H142O17P2	53.5	79	0.172059	88.737
HMDB10263	CL(20:3(5Z,8Z,11Z)/18:2(9Z,12Z)/18:2(9Z,12Z)/18:2(9Z,12Z))	0	0	0	0	0	0	0	0	870.267	505.051	588.517	812.091	296.269	458.688	368.748	85.9322	91.1484	146.911	165.999	M+Na-2H	C83H144O17P2	46.9	64.7	-1.69119	71.985
HMDB10282	CL(20:4(8Z,11Z,14Z,17Z)/20:3(8Z,11Z,14Z)/18:2(9Z,12Z)/18:2(9Z,12Z))	0	0	0	0	0	0	0	0	6269.3	3760.25	3457.99	4746.34	2179.21	2575.26	1912.62	954.105	924.385	1133.7	1145.44	M-H, M+Na-2H	C85H144O17P2	43.5	25.6	-2.13509	94.2203
HMDB10237	CL(18:2(9Z,12Z)/18:2(9Z,12Z)/18:1(11Z)/16:1(9Z))	0	0	0	0	0	0	0	0	1489.8	985.585	1097.71	1401.23	448.415	522.787	375.756	202.574	113.499	278.913	326.364	M-H	C79H142O17P2	51.4	72.9	-2.69392	87.4375
HMDB10246	CL(18:2(9Z,12Z)/18:2(9Z,12Z)/18:2(9Z,12Z)/18:1(11Z))	0	0	0	0	0	5.18578	0	0	34398	20640.3	17837.1	25398.4	9854.75	10676.3	8445.89	5410.06	5288.68	6671.67	6832.53	M-H, M+Na-2H	C81H144O17P2	43.1	20.6	-0.35247	95.3457
HMDB58816	CL(18:2(9Z,12Z)/18:2(9Z,12Z)/20:4(5Z,8Z,11Z,14Z)/16:0)	0	0	0	0	0	0	0	0	13023.5	7454.1	6864.22	9616.48	3742.38	4695.96	3835.99	1999.77	1894.22	2418.85	2653.67	M-H, M+Na-2H	C83H146O17P2	57.5	99.6	-1.67107	89.9593
HMDB10229	CL(18:2(9Z,12Z)/18:1(11Z)/18:1(11Z)/16:1(9Z))	6.13861	148.256	33.2711	0	38.7464	72.5172	96.3086	124.581	1195.2	816.675	928.018	1150.11	153.824	395.531	205.902	128.716	80.7028	238.916	218.966	M-H	C79H144O17P2	56.8	98.6	-2.04734	87.7563
HMDB10260	CL(20:2(11Z,14Z)/18:2(9Z,12Z)/18:2(9Z,12Z)/18:1(11Z))	0	0	0	0	0	0	0	0	4843.65	2773.49	2272.53	3087.26	998.475	1191.04	915.659	522.8	487.416	727.974	676.691	M-H, M+Na-2H	C83H148O17P2	57.3	98.7	-1.89752	89.9782
HMDB10228	CL(18:2(9Z,12Z)/18:1(11Z)/18:1(11Z)/16:0)	11.2283	371.661	64.6547	0	41.9741	52.1326	71.2498	157.649	1092.84	580.215	629.937	831.209	8.21912	28.8315	26.0371	53.4371	21.2822	106.255	41.7493	M-H	C79H146O17P2	53.9	87.4	-1.88673	84.5077
HMDB03180	Cortol	4623.02	5916.47	5035.98	6668.3	4558.84	7049.19	6133.46	7184.07	6500.03	4873.85	6826.38	5841.48	6121.27	5257.46	4982.68	5205.77	4949.65	6762.86	7198.23	M-H	C21H36O5	50.4	79.5	-4.59913	77.8535
