# Supplementary material for: Cells grown in three-dimensional spheroids mirror in vivo metabolic response of epithelial cells
Source: Commun Biol. 2020 May 19;3:246. doi: 10.1038/s42003-020-0973-6 (PMC7237469; doi:10.1038/s42003-020-0973-6)
Supplement: Supplementary file 8 — Supplementary Data 6 [file 42003_2020_973_MOESM8_ESM.xlsx]

## Sheet: t_test_figure2
	t.stat	p.value	=-LOG10(p)	FDR
D-Glucose-6-phosphate	12.557	1.561e-05	4.8066	0.0011002
Dihydroxyacetone phosphate	11.311	2.8578e-05	4.544	0.0011002
myo-Inositol	-7.8421	0.00022722	3.6435	0.0044744
L-Threonine	7.4257	0.00030688	3.513	0.0044744
Ethanolaminephosphate	-7.3438	0.00032611	3.4866	0.0044744
Fructose-6-phosphate	7.2546	0.00034865	3.4576	0.0044744
Methylphosphate	6.9127	0.00045329	3.3436	0.0049862
L-Tyrosine	6.7087	0.0005328	3.2734	0.0051282
L-Proline	6.5299	0.00061592	3.2105	0.0052695
Phosphoric acid	5.3137	0.001806	2.7433	0.013906
L-Phenylalanine	5.1774	0.0020596	2.6862	0.014315
Glycerol-1-phosphate	-5.0157	0.0024143	2.6172	0.014315
L-Valine	4.9483	0.0025824	2.588	0.014315
L-Isoleucine	4.9404	0.0026028	2.5846	0.014315
D-Sorbitol	-4.6961	0.0033398	2.4763	0.01645
D-Threitol	4.605	0.0036728	2.435	0.01645
Glutathione	4.5871	0.0037423	2.4269	0.01645
Aminomalonic acid	-4.5613	0.0038454	2.4151	0.01645
L-Aspartic acid	-4.0984	0.0063685	2.196	0.025809
Lauric acid	-3.783	0.0091477	2.0387	0.034555
Lactic acid	3.7577	0.0094242	2.0258	0.034555
34-Dimethylbenzoic acid	-3.702	0.010064	1.9972	0.035224
Oleic acid	-3.4496	0.01364	1.8652	0.045666
L-5-Oxoproline	3.3537	0.015349	1.8139	0.049244
