# Supplementary material for: Cells grown in three-dimensional spheroids mirror in vivo metabolic response of epithelial cells
Source: Commun Biol. 2020 May 19;3:246. doi: 10.1038/s42003-020-0973-6 (PMC7237469; doi:10.1038/s42003-020-0973-6)
Supplement: Supplementary file 9 — Supplementary Data 7 [file 42003_2020_973_MOESM9_ESM.xlsx]

## Sheet: t_test
	t.stat	p.value	=-LOG10(p)	FDR
Putrescine	41.857	1.244e-08	7.9052	8.5835e-07
Lactose	-18.527	1.5947e-06	5.7973	5.5017e-05
Lactic acid	13.914	8.5848e-06	5.0663	0.00019745
Myristic acid	-10.321	4.8362e-05	4.3155	0.00083424
Malic acid	-8.9419	0.00010918	3.9618	0.0015067
beta-Alanine	-8.0853	0.00019182	3.7171	0.002206
Phosphoric acid	-7.3966	0.00031355	3.5037	0.0030907
D-Ribose	-6.5312	0.00061529	3.2109	0.0050763
3-Aminoisobutyric acid	-6.4421	0.00066212	3.1791	0.0050763
L-Serine	-5.3427	0.0017568	2.7553	0.012122
L-Lysine	-4.7154	0.0032734	2.485	0.020533
Maltose	4.496	0.0041213	2.385	0.023697
Urea	4.2301	0.0054998	2.2597	0.029191
Isomaltose	3.8259	0.0087001	2.0605	0.042879
L-Alanine	-3.7589	0.0094109	2.0264	0.04329
Fucitol	3.6923	0.010181	1.9922	0.043906
Pantothenic acid	3.5657	0.011845	1.9265	0.048077
