# Supplementary material for: Cells grown in three-dimensional spheroids mirror in vivo metabolic response of epithelial cells
Source: Commun Biol. 2020 May 19;3:246. doi: 10.1038/s42003-020-0973-6 (PMC7237469; doi:10.1038/s42003-020-0973-6)
Supplement: Supplementary file 10 — Supplementary Data 8 [file 42003_2020_973_MOESM10_ESM.xlsx]

## Sheet: anova_posthoc_figure3
	f.value	p.value	=-LOG10(p)	FDR	Tukey's HSD
Dehydroascorbic acid	6788.2	3.0061e-18	17.522	2.1644e-16	mIMCD-3_2D-Kidney	mIMCD-3_3D-Kidney	Nephron-Kidney
Ethanolamine	825.37	3.1703e-13	12.499	1.1413e-11	mIMCD-3_2D-Kidney	mIMCD-3_3D-Kidney	Nephron-Kidney
3-Hydroxybutyric acid	727.41	6.3292e-13	12.199	1.519e-11	mIMCD-3_2D-Kidney	mIMCD-3_3D-Kidney	Nephron-Kidney
D-Ribose-5-phosphate	322.96	5.305e-11	10.275	9.5491e-10	mIMCD-3_2D-Kidney	mIMCD-3_3D-Kidney	Nephron-Kidney
Erythronic acid	175.35	1.4431e-09	8.8407	2.078e-08	mIMCD-3_2D-Kidney	mIMCD-3_3D-mIMCD-3_2D	Nephron-mIMCD-3_2D
Glycerol-3-phosphate	127.22	8.0527e-09	8.0941	9.6633e-08	mIMCD-3_2D-Kidney	mIMCD-3_3D-Kidney	Nephron-Kidney
L-Threonine	118.75	1.1623e-08	7.9347	1.1955e-07	mIMCD-3_2D-Kidney	mIMCD-3_3D-Kidney	mIMCD-3_3D-mIMCD-3_2D	Nephron-mIMCD-3_2D	Nephron-mIMCD-3_3D
Inosine	110.47	1.7066e-08	7.7679	1.536e-07	mIMCD-3_2D-Kidney	mIMCD-3_3D-Kidney	Nephron-Kidney
L-Phenylalanine	80.33	9.1715e-08	7.0376	7.3372e-07	mIMCD-3_2D-Kidney	Nephron-Kidney	mIMCD-3_3D-mIMCD-3_2D	Nephron-mIMCD-3_2D
3-Aminoisobutyric acid	75.996	1.2261e-07	6.9115	8.8278e-07	Nephron-Kidney	Nephron-mIMCD-3_2D	Nephron-mIMCD-3_3D
Adenosine	64.422	2.8974e-07	6.538	1.8965e-06	mIMCD-3_2D-Kidney	mIMCD-3_3D-Kidney	Nephron-Kidney
Urea	61.481	3.6898e-07	6.433	2.2139e-06	mIMCD-3_2D-Kidney	mIMCD-3_3D-Kidney	Nephron-Kidney
Pyruvic acid	52.927	7.9724e-07	6.0984	4.3101e-06	mIMCD-3_2D-Kidney	mIMCD-3_3D-mIMCD-3_2D	Nephron-mIMCD-3_2D
L-Alanine	52.413	8.3808e-07	6.0767	4.3101e-06	mIMCD-3_2D-Kidney	mIMCD-3_3D-Kidney	mIMCD-3_3D-mIMCD-3_2D	Nephron-mIMCD-3_2D	Nephron-mIMCD-3_3D
Erythritol	47.701	1.3543e-06	5.8683	6.5009e-06	mIMCD-3_2D-Kidney	mIMCD-3_3D-Kidney	mIMCD-3_3D-mIMCD-3_2D	Nephron-mIMCD-3_2D	Nephron-mIMCD-3_3D
Methylphosphate	46.251	1.5839e-06	5.8003	7.1276e-06	mIMCD-3_2D-Kidney	mIMCD-3_3D-Kidney	Nephron-mIMCD-3_2D	Nephron-mIMCD-3_3D
Glycine	45.409	1.7381e-06	5.7599	7.3616e-06	mIMCD-3_2D-Kidney	mIMCD-3_3D-Kidney	Nephron-Kidney	mIMCD-3_3D-mIMCD-3_2D	Nephron-mIMCD-3_2D
L-Serine	44.733	1.875e-06	5.727	7.5002e-06	mIMCD-3_2D-Kidney	mIMCD-3_3D-mIMCD-3_2D	Nephron-mIMCD-3_2D	Nephron-mIMCD-3_3D
Adenosinemonophosphate	42.86	2.3265e-06	5.6333	8.8162e-06	mIMCD-3_2D-Kidney	mIMCD-3_3D-mIMCD-3_2D	Nephron-mIMCD-3_2D
L-Tyrosine	40.247	3.1904e-06	5.4962	1.1485e-05	mIMCD-3_2D-Kidney	mIMCD-3_3D-mIMCD-3_2D	Nephron-mIMCD-3_2D
Phosphoric acid	37.502	4.5385e-06	5.3431	1.5561e-05	Nephron-Kidney	Nephron-mIMCD-3_2D	Nephron-mIMCD-3_3D
L-Glutamic acid	36.093	5.4891e-06	5.2605	1.7964e-05	mIMCD-3_3D-Kidney	Nephron-Kidney	mIMCD-3_3D-mIMCD-3_2D	Nephron-mIMCD-3_2D
L-Methionine	34.776	6.5964e-06	5.1807	2.0616e-05	mIMCD-3_2D-Kidney	mIMCD-3_3D-mIMCD-3_2D	Nephron-mIMCD-3_2D
Guanosine	34.489	6.872e-06	5.1629	2.0616e-05	mIMCD-3_2D-Kidney	mIMCD-3_3D-Kidney	Nephron-Kidney
beta-Alanine	30.635	1.228e-05	4.9108	3.5368e-05	Nephron-Kidney	Nephron-mIMCD-3_2D	Nephron-mIMCD-3_3D
Gluconic acid	27.312	2.1393e-05	4.6697	5.9243e-05	mIMCD-3_2D-Kidney	mIMCD-3_3D-Kidney	Nephron-Kidney
Lactic acid	26.587	2.4336e-05	4.6138	6.4896e-05	mIMCD-3_2D-Kidney	mIMCD-3_3D-Kidney	Nephron-Kidney	mIMCD-3_3D-mIMCD-3_2D	Nephron-mIMCD-3_3D
Uracil	25.853	2.782e-05	4.5556	7.1537e-05	mIMCD-3_2D-Kidney	mIMCD-3_3D-Kidney	Nephron-mIMCD-3_2D	Nephron-mIMCD-3_3D
Glyceraldehyde-3-phosphate	25.501	2.9692e-05	4.5274	7.3719e-05	mIMCD-3_2D-Kidney	mIMCD-3_3D-mIMCD-3_2D	Nephron-mIMCD-3_2D
L-Isoleucine	24.236	3.7792e-05	4.4226	9.07e-05	Nephron-Kidney	Nephron-mIMCD-3_2D	Nephron-mIMCD-3_3D
L-Cysteine	23.793	4.1226e-05	4.3848	9.5751e-05	mIMCD-3_2D-Kidney	mIMCD-3_3D-Kidney	Nephron-Kidney
13Propanediol	22.368	5.5071e-05	4.2591	0.00012185	Nephron-Kidney	Nephron-mIMCD-3_2D	Nephron-mIMCD-3_3D
2-Hydroxypyridine	22.155	5.7584e-05	4.2397	0.00012185	Nephron-Kidney	Nephron-mIMCD-3_2D	Nephron-mIMCD-3_3D
Succinic acid	22.056	5.8801e-05	4.2306	0.00012185	mIMCD-3_2D-Kidney	mIMCD-3_3D-Kidney	Nephron-Kidney
Betaine	22.022	5.9231e-05	4.2275	0.00012185	mIMCD-3_3D-Kidney	Nephron-Kidney	mIMCD-3_3D-mIMCD-3_2D	Nephron-mIMCD-3_2D
L-Lysine	21.049	7.3038e-05	4.1365	0.00014608	mIMCD-3_2D-Kidney	mIMCD-3_3D-mIMCD-3_2D	Nephron-mIMCD-3_2D
Dihydroxyacetonphosphate	20.573	8.1168e-05	4.0906	0.00015795	mIMCD-3_2D-Kidney	mIMCD-3_3D-mIMCD-3_2D	Nephron-mIMCD-3_2D
Pyrophosphate	19.082	0.00011453	3.9411	0.00021701	mIMCD-3_2D-Kidney	mIMCD-3_3D-mIMCD-3_2D	Nephron-mIMCD-3_2D
D-Fructose	17.837	0.00015536	3.8087	0.00028682	mIMCD-3_2D-Kidney	mIMCD-3_3D-Kidney	Nephron-mIMCD-3_2D	Nephron-mIMCD-3_3D
L-Glutamine	17.258	0.00018012	3.7444	0.00032422	mIMCD-3_2D-Kidney	mIMCD-3_3D-mIMCD-3_2D	Nephron-mIMCD-3_2D
L-Aspartic acid	16.825	0.00020168	3.6953	0.00035417	mIMCD-3_3D-Kidney	Nephron-Kidney	mIMCD-3_3D-mIMCD-3_2D	Nephron-mIMCD-3_2D
Glycerol	16.126	0.00024334	3.6138	0.00041715	mIMCD-3_2D-Kidney	Nephron-Kidney	Nephron-mIMCD-3_3D
L-Valine	14.422	0.00039575	3.4026	0.00065834	mIMCD-3_2D-Kidney	mIMCD-3_3D-mIMCD-3_2D	Nephron-mIMCD-3_2D
D-Ribose	14.367	0.00040232	3.3954	0.00065834	mIMCD-3_2D-Kidney	mIMCD-3_3D-Kidney	Nephron-Kidney
L-Leucine	13.451	0.00053284	3.2734	0.00085254	mIMCD-3_2D-Kidney	mIMCD-3_3D-mIMCD-3_2D	Nephron-mIMCD-3_2D
Ethanolaminephosphate	12.609	0.00069929	3.1553	0.0010843	mIMCD-3_2D-Kidney	mIMCD-3_3D-mIMCD-3_2D
L-5-Oxoproline	12.572	0.00070778	3.1501	0.0010843	mIMCD-3_2D-Kidney	mIMCD-3_3D-Kidney
D-Glucose	12.488	0.00072787	3.1379	0.0010918	mIMCD-3_2D-Kidney	mIMCD-3_3D-mIMCD-3_2D	Nephron-mIMCD-3_2D
Glucose-6-phosphate	10.494	0.0014764	2.8308	0.0021695	mIMCD-3_2D-Kidney	mIMCD-3_3D-mIMCD-3_2D	Nephron-mIMCD-3_2D
4-Hydroxybutanoic acid	8.9827	0.0027004	2.5686	0.0038886	Nephron-Kidney	Nephron-mIMCD-3_2D	Nephron-mIMCD-3_3D
Fragment of GlcNAc-1-P or UDP-GlcNAc	8.3814	0.0035011	2.4558	0.0049428	Nephron-mIMCD-3_2D	Nephron-mIMCD-3_3D
Nicotinamide	8.0071	0.0041414	2.3829	0.0057342	mIMCD-3_2D-Kidney	mIMCD-3_3D-Kidney	Nephron-Kidney
Fumaric acid	7.8591	0.004432	2.3534	0.0059905	mIMCD-3_2D-Kidney	mIMCD-3_3D-Kidney
D-Mannitol	7.8296	0.0044929	2.3475	0.0059905	mIMCD-3_2D-Kidney	mIMCD-3_3D-mIMCD-3_2D	Nephron-mIMCD-3_2D
L-Proline	7.6287	0.004934	2.3068	0.0064591	mIMCD-3_2D-Kidney	mIMCD-3_3D-mIMCD-3_2D	Nephron-mIMCD-3_2D
Pyridoxine	7.4718	0.0053143	2.2746	0.0067713	mIMCD-3_2D-Kidney	mIMCD-3_3D-mIMCD-3_2D	Nephron-mIMCD-3_2D
Hypotaurine	7.4536	0.0053606	2.2708	0.0067713	Nephron-Kidney	Nephron-mIMCD-3_2D	Nephron-mIMCD-3_3D
D-Sorbitol	7.3096	0.0057442	2.2408	0.0070138	mIMCD-3_3D-Kidney	Nephron-mIMCD-3_3D
Creatin/Creatinine	7.3084	0.0057474	2.2405	0.0070138	mIMCD-3_3D-mIMCD-3_2D	Nephron-mIMCD-3_2D
Citric acid	6.9125	0.0069821	2.156	0.0083785	mIMCD-3_3D-Kidney	Nephron-Kidney
Taurine	6.8613	0.0071636	2.1449	0.0084554	mIMCD-3_3D-Kidney	Nephron-Kidney
6-Phosphogluconic acid	4.6773	0.024272	1.6149	0.028187	mIMCD-3_2D-Kidney	mIMCD-3_3D-mIMCD-3_2D
Spermidine	4.0144	0.037266	1.4287	0.04259
