# Supplementary material for: Cells grown in three-dimensional spheroids mirror in vivo metabolic response of epithelial cells
Source: Commun Biol. 2020 May 19;3:246. doi: 10.1038/s42003-020-0973-6 (PMC7237469; doi:10.1038/s42003-020-0973-6)
Supplement: Supplementary file 11 — Supplementary Data 9 [file 42003_2020_973_MOESM11_ESM.xlsx]

## Sheet: anova_posthoc_figure5
	f.value	p.value	=-LOG10(p)	FDR	Tukey's HSD
PEP-18_0_20_35Z_8Z_11Z	218.45	4.4141e-10	9.3552	6.5328e-08	mIMCD-3_3D-Kidney	mIMCD-3_3D-mIMCD-3_2D	Nephron-mIMCD-3_3D
PE24_0_P-16_0	183.28	1.1375e-09	8.9441	7.0145e-08	mIMCD-3_3D-Kidney	mIMCD-3_3D-mIMCD-3_2D	Nephron-mIMCD-3_3D
1-a_24R_25-Trihydroxyvitamin D2	166.86	1.8847e-09	8.7248	7.0145e-08	mIMCD-3_3D-Kidney	Nephron-Kidney	mIMCD-3_3D-mIMCD-3_2D	Nephron-mIMCD-3_2D	Nephron-mIMCD-3_3D
PE15_0_18_0	166.68	1.8958e-09	8.7222	7.0145e-08	mIMCD-3_3D-Kidney	mIMCD-3_3D-mIMCD-3_2D	Nephron-mIMCD-3_3D
PCP-16_0_18_36Z_9Z_12Z	147.67	3.6293e-09	8.4402	9.4587e-08	mIMCD-3_3D-Kidney	mIMCD-3_3D-mIMCD-3_2D	Nephron-mIMCD-3_3D
PC18_0_P-18_111Z	146.16	3.8346e-09	8.4163	9.4587e-08	mIMCD-3_2D-Kidney	mIMCD-3_3D-Kidney	mIMCD-3_3D-mIMCD-3_2D	Nephron-mIMCD-3_2D	Nephron-mIMCD-3_3D
PE22_113Z_P-16_0	116.15	1.308e-08	7.8834	2.7655e-07	mIMCD-3_3D-Kidney	mIMCD-3_3D-mIMCD-3_2D	Nephron-mIMCD-3_3D
PCP-16_0_20_0	111.2	1.6486e-08	7.7829	2.929e-07	mIMCD-3_2D-Kidney	mIMCD-3_3D-Kidney	mIMCD-3_3D-mIMCD-3_2D	Nephron-mIMCD-3_2D	Nephron-mIMCD-3_3D
PE18_0_P-18_111Z	109.59	1.7811e-08	7.7493	2.929e-07	mIMCD-3_3D-Kidney	mIMCD-3_3D-mIMCD-3_2D	Nephron-mIMCD-3_3D
PE16_0_P-16_0	102.51	2.5374e-08	7.5956	3.7554e-07	mIMCD-3_3D-Kidney	mIMCD-3_3D-mIMCD-3_2D	Nephron-mIMCD-3_3D
CL18_29Z_12Z_18_29Z_12Z_18_111Z_16_19Z	98.189	3.1874e-08	7.4966	4.2885e-07	mIMCD-3_2D-Kidney	mIMCD-3_3D-Kidney	Nephron-Kidney	Nephron-mIMCD-3_2D	Nephron-mIMCD-3_3D
PS18_0_20_38Z_11Z_14Z	87.948	5.6986e-08	7.2442	7.0282e-07	mIMCD-3_2D-Kidney	mIMCD-3_3D-Kidney	Nephron-Kidney	Nephron-mIMCD-3_2D	Nephron-mIMCD-3_3D
PS18_19Z_18_29Z_12Z	83.518	7.4775e-08	7.1262	8.5129e-07	mIMCD-3_2D-Kidney	mIMCD-3_3D-Kidney	Nephron-Kidney	Nephron-mIMCD-3_2D	Nephron-mIMCD-3_3D
PE14_0_P-18_111Z	71.164	1.7275e-07	6.7626	1.8262e-06	mIMCD-3_3D-Kidney	mIMCD-3_3D-mIMCD-3_2D	Nephron-mIMCD-3_3D
Ercalcitriol	65.411	2.6774e-07	6.5723	2.6417e-06	mIMCD-3_3D-Kidney	Nephron-Kidney	mIMCD-3_3D-mIMCD-3_2D	Nephron-mIMCD-3_2D	Nephron-mIMCD-3_3D
PE15_0_16_0	62.47	3.3978e-07	6.4688	3.143e-06	mIMCD-3_2D-Kidney	mIMCD-3_3D-mIMCD-3_2D	Nephron-mIMCD-3_2D
Heptadecanoic acid	60.652	3.958e-07	6.4025	3.1534e-06	mIMCD-3_3D-Kidney	Nephron-Kidney	mIMCD-3_3D-mIMCD-3_2D	Nephron-mIMCD-3_2D	Nephron-mIMCD-3_3D
9S_10S-9_10-dihydroxyoctadecanoate	60.539	3.9961e-07	6.3984	3.1534e-06	mIMCD-3_3D-Kidney	Nephron-Kidney	mIMCD-3_3D-mIMCD-3_2D	Nephron-mIMCD-3_2D
PG18_111Z_22_47Z_10Z_13Z_16Z	60.387	4.0483e-07	6.3927	3.1534e-06	mIMCD-3_3D-Kidney	mIMCD-3_3D-mIMCD-3_2D	Nephron-mIMCD-3_3D
PE20_45Z_8Z_11Z_14Z_16_0	57.198	5.3539e-07	6.2713	3.8139e-06	mIMCD-3_3D-Kidney	mIMCD-3_3D-mIMCD-3_2D	Nephron-mIMCD-3_3D
Campesteryl ferulate	57.079	5.4117e-07	6.2667	3.8139e-06	mIMCD-3_3D-Kidney	Nephron-Kidney	mIMCD-3_3D-mIMCD-3_2D	Nephron-mIMCD-3_2D	Nephron-mIMCD-3_3D
CL18_29Z_12Z_18_111Z_18_111Z_16_19Z	53.575	7.4909e-07	6.1255	5.0393e-06	mIMCD-3_2D-Kidney	mIMCD-3_3D-Kidney	Nephron-Kidney	Nephron-mIMCD-3_2D
CL20_35Z_8Z_11Z_18_29Z_12Z_18_29Z_12Z_18_29Z_12Z	50.224	1.042e-06	5.9821	6.7051e-06	mIMCD-3_2D-Kidney	mIMCD-3_3D-Kidney	Nephron-mIMCD-3_2D	Nephron-mIMCD-3_3D
PE15_0_P-18_0	48.689	1.2203e-06	5.9135	7.1063e-06	mIMCD-3_2D-Kidney	mIMCD-3_3D-Kidney	mIMCD-3_3D-mIMCD-3_2D	Nephron-mIMCD-3_3D
PE16_0_18_29Z_12Z	48.513	1.243e-06	5.9055	7.1063e-06	mIMCD-3_2D-Kidney	mIMCD-3_3D-mIMCD-3_2D	Nephron-mIMCD-3_2D
7_7'_8_8'-Tetrahydro-beta_beta-carotene	48.472	1.2484e-06	5.9036	7.1063e-06	mIMCD-3_3D-Kidney	Nephron-Kidney	mIMCD-3_3D-mIMCD-3_2D	Nephron-mIMCD-3_2D	Nephron-mIMCD-3_3D
CL20_48Z_11Z_14Z_17Z_20_38Z_11Z_14Z_18_29Z_12Z_18_29Z_12Z	48.059	1.3039e-06	5.8847	7.1475e-06	mIMCD-3_2D-Kidney	mIMCD-3_3D-Kidney	Nephron-mIMCD-3_2D	Nephron-mIMCD-3_3D
12a-Hydroxy-3-oxocholadienic acid	47.679	1.3575e-06	5.8673	7.1752e-06	mIMCD-3_3D-Kidney	Nephron-Kidney	mIMCD-3_3D-mIMCD-3_2D	Nephron-mIMCD-3_2D	Nephron-mIMCD-3_3D
R-3-Hydroxy-Octadecanoic acid	46.592	1.526e-06	5.8164	7.7881e-06	mIMCD-3_3D-Kidney	Nephron-Kidney	mIMCD-3_3D-mIMCD-3_2D	Nephron-mIMCD-3_2D	Nephron-mIMCD-3_3D
PS18_0_22_57Z_10Z_13Z_16Z_19Z	45.192	1.7808e-06	5.7494	8.7854e-06	mIMCD-3_2D-Kidney	mIMCD-3_3D-Kidney	Nephron-mIMCD-3_2D	Nephron-mIMCD-3_3D
PS20_45Z_8Z_11Z_14Z_18_19Z	44.888	1.8426e-06	5.7346	8.7968e-06	mIMCD-3_2D-Kidney	mIMCD-3_3D-Kidney	Nephron-Kidney	Nephron-mIMCD-3_2D	Nephron-mIMCD-3_3D
CL18_29Z_12Z_18_29Z_12Z_18_29Z_12Z_18_29Z_12Z	44.557	1.9129e-06	5.7183	8.847e-06	mIMCD-3_2D-Kidney	mIMCD-3_3D-Kidney	Nephron-mIMCD-3_2D	Nephron-mIMCD-3_3D
CL18_29Z_12Z_18_29Z_12Z_18_29Z_12Z_18_111Z	41.888	2.611e-06	5.5832	1.171e-05	mIMCD-3_2D-Kidney	mIMCD-3_3D-Kidney	Nephron-Kidney	Nephron-mIMCD-3_2D	Nephron-mIMCD-3_3D
CL18_29Z_12Z_18_29Z_12Z_20_45Z_8Z_11Z_14Z_16_0	40.549	3.0732e-06	5.5124	1.3378e-05	mIMCD-3_2D-Kidney	mIMCD-3_3D-Kidney	Nephron-Kidney	Nephron-mIMCD-3_2D	Nephron-mIMCD-3_3D
CL22_64Z_7Z_10Z_13Z_16Z_19Z_18_29Z_12Z_18_29Z_12Z_18_29Z_12Z	40.033	3.2768e-06	5.4846	1.3856e-05	mIMCD-3_2D-Kidney	mIMCD-3_3D-Kidney	Nephron-mIMCD-3_2D	Nephron-mIMCD-3_3D
24_25_26_27-Tetranor-23-oxo-hydroxyvitamin D3	38.955	3.7555e-06	5.4253	1.5439e-05	mIMCD-3_3D-Kidney	Nephron-Kidney	mIMCD-3_3D-mIMCD-3_2D	Nephron-mIMCD-3_2D
PE-NMe18_19Z_16_0	38.707	3.877e-06	5.4115	1.5508e-05	mIMCD-3_2D-Kidney	mIMCD-3_3D-Kidney	mIMCD-3_3D-mIMCD-3_2D	Nephron-mIMCD-3_2D	Nephron-mIMCD-3_3D
3-Oxooctadecanoic acid	37.523	4.5262e-06	5.3443	1.7628e-05	mIMCD-3_3D-Kidney	Nephron-Kidney	mIMCD-3_3D-mIMCD-3_2D	Nephron-mIMCD-3_2D
3beta_5alpha_6alpha_7alpha_22E_24R-5_6-Epoxyergosta-8_14_22-triene-3_7-diol	34.793	6.5808e-06	5.1817	2.4973e-05	mIMCD-3_3D-Kidney	Nephron-Kidney	mIMCD-3_3D-mIMCD-3_2D	Nephron-mIMCD-3_2D
25-Hydroxyvitamin D3-26_23-lactone	34.608	6.7562e-06	5.1703	2.4998e-05	mIMCD-3_3D-Kidney	Nephron-Kidney	mIMCD-3_3D-mIMCD-3_2D	Nephron-mIMCD-3_2D	Nephron-mIMCD-3_3D
Glycerol tributanoate	33.283	8.1876e-06	5.0868	2.9555e-05	mIMCD-3_3D-Kidney	Nephron-Kidney	mIMCD-3_3D-mIMCD-3_2D	Nephron-mIMCD-3_2D
DG22_213Z_16Z_22_54Z_7Z_10Z_13Z_16Z_0_0	32.976	8.5686e-06	5.0671	3.0194e-05	mIMCD-3_2D-Kidney	mIMCD-3_3D-Kidney	mIMCD-3_3D-mIMCD-3_2D	Nephron-mIMCD-3_3D
PC24_0_18_111Z	32.461	9.2556e-06	5.0336	3.1856e-05	mIMCD-3_2D-Kidney	mIMCD-3_3D-Kidney	Nephron-mIMCD-3_2D	Nephron-mIMCD-3_3D
Docosapentaenoic acid	30.305	1.2945e-05	4.8879	4.3542e-05	mIMCD-3_3D-Kidney	Nephron-Kidney	mIMCD-3_3D-mIMCD-3_2D	Nephron-mIMCD-3_2D
CL20_211Z_14Z_18_29Z_12Z_18_29Z_12Z_18_111Z	29.609	1.449e-05	4.8389	4.7656e-05	mIMCD-3_2D-Kidney	mIMCD-3_3D-Kidney	Nephron-Kidney	Nephron-mIMCD-3_2D	Nephron-mIMCD-3_3D
Oleic acidLC	29.087	1.5796e-05	4.8015	5.082e-05	mIMCD-3_2D-Kidney	mIMCD-3_3D-Kidney	Nephron-mIMCD-3_2D	Nephron-mIMCD-3_3D
1_25-Dihydroxyvitamin D3-26_23-lactone	28.822	1.651e-05	4.7822	5.199e-05	mIMCD-3_3D-Kidney	Nephron-Kidney	mIMCD-3_3D-mIMCD-3_2D	Nephron-mIMCD-3_2D	Nephron-mIMCD-3_3D
Arachidonic acid	28.455	1.7564e-05	4.7554	5.4154e-05	mIMCD-3_2D-Kidney	mIMCD-3_3D-Kidney	Nephron-mIMCD-3_2D	Nephron-mIMCD-3_3D
PS22_64Z_7Z_10Z_13Z_16Z_19Z_16_0	27.067	2.2337e-05	4.651	6.7467e-05	mIMCD-3_2D-Kidney	mIMCD-3_3D-Kidney	Nephron-Kidney
PE16_0_20_45Z_8Z_11Z_14Z	25.431	3.0083e-05	4.5217	8.9047e-05	mIMCD-3_2D-Kidney	mIMCD-3_3D-Kidney	Nephron-mIMCD-3_2D	Nephron-mIMCD-3_3D
4-Methoxy-3-geranylgeranyl-1_2-dihydroxybenzene	25.2	3.1419e-05	4.5028	9.0641e-05	mIMCD-3_3D-Kidney	Nephron-Kidney	mIMCD-3_3D-mIMCD-3_2D	Nephron-mIMCD-3_2D
PA16_0_16_0	25.128	3.1847e-05	4.4969	9.0641e-05	mIMCD-3_3D-Kidney	Nephron-Kidney	Nephron-mIMCD-3_2D	Nephron-mIMCD-3_3D
PE14_19Z_P-18_111Z	23.012	4.823e-05	4.3167	0.00013468	mIMCD-3_3D-Kidney	mIMCD-3_3D-mIMCD-3_2D	Nephron-mIMCD-3_3D
1-Hydroxy-1-phenyl-3-hexadecanone	22.857	4.9783e-05	4.3029	0.00013644	mIMCD-3_3D-Kidney	Nephron-Kidney	mIMCD-3_3D-mIMCD-3_2D	Nephron-mIMCD-3_2D	Nephron-mIMCD-3_3D
N-2R-Hydroxyhexacosanoyl-2S-amino-1_3S_4R-octadecanetriol	21.825	6.175e-05	4.2094	0.00016616	mIMCD-3_3D-Kidney	Nephron-Kidney	mIMCD-3_3D-mIMCD-3_2D	Nephron-mIMCD-3_2D
CL18_29Z_12Z_18_111Z_18_111Z_16_0	20.767	7.7741e-05	4.1094	0.00020546	mIMCD-3_2D-Kidney	mIMCD-3_3D-Kidney	Nephron-Kidney
PC22_64Z_7Z_10Z_13Z_16Z_19Z_16_0	19.684	9.9414e-05	4.0026	0.00025813	mIMCD-3_2D-Kidney	mIMCD-3_3D-Kidney	Nephron-mIMCD-3_2D	Nephron-mIMCD-3_3D
PC15_0_22_64Z_7Z_10Z_13Z_16Z_19Z	18.801	0.0001225	3.9118	0.0003126	mIMCD-3_2D-Kidney	mIMCD-3_3D-Kidney	Nephron-mIMCD-3_2D	Nephron-mIMCD-3_3D
PCP-16_0_18_0	18.341	0.00013706	3.8631	0.00034382	mIMCD-3_3D-Kidney	mIMCD-3_3D-mIMCD-3_2D	Nephron-mIMCD-3_3D
PC20_45Z_8Z_11Z_14Z_16_0	17.723	0.00015993	3.7961	0.00038837	mIMCD-3_2D-Kidney	mIMCD-3_3D-Kidney	Nephron-mIMCD-3_2D	Nephron-mIMCD-3_3D
CL16_0_22_64Z_7Z_10Z_13Z_16Z_19Z_20_45Z_8Z_11Z_14Z_16_0	17.719	0.00016007	3.7957	0.00038837	mIMCD-3_2D-Kidney	mIMCD-3_3D-Kidney	Nephron-Kidney
PE18_111Z_20_0	17.453	0.00017129	3.7663	0.00040889	mIMCD-3_2D-Kidney	mIMCD-3_3D-Kidney	Nephron-mIMCD-3_2D	Nephron-mIMCD-3_3D
PE-NMe16_0_18_19Z	16.937	0.00019582	3.7082	0.00046001	mIMCD-3_2D-Kidney	mIMCD-3_3D-mIMCD-3_2D	Nephron-mIMCD-3_2D
PE22_64Z_7Z_10Z_13Z_16Z_19Z_16_0	16.711	0.00020789	3.6822	0.00048075	mIMCD-3_2D-Kidney	mIMCD-3_3D-Kidney	Nephron-mIMCD-3_2D	Nephron-mIMCD-3_3D
3S_3'R_5R_6R-7'_8'-Didehydro-3_6-epoxy-5_6-dihydro-beta_beta-carotene-3'_5-diol	16.276	0.00023363	3.6315	0.00053195	mIMCD-3_3D-Kidney	Nephron-Kidney	mIMCD-3_3D-mIMCD-3_2D	Nephron-mIMCD-3_2D
PC16_0_16_0	16.155	0.00024144	3.6172	0.00054142	mIMCD-3_2D-Kidney	mIMCD-3_3D-Kidney	Nephron-mIMCD-3_2D	Nephron-mIMCD-3_3D
CerPd18_1_20_0	15.302	0.00030621	3.514	0.0006764	mIMCD-3_2D-Kidney	mIMCD-3_3D-Kidney	Nephron-mIMCD-3_2D	Nephron-mIMCD-3_3D
PC20_55Z_8Z_11Z_14Z_17Z_24_0	15.009	0.0003331	3.4774	0.00072498	mIMCD-3_3D-Kidney	mIMCD-3_3D-mIMCD-3_2D	Nephron-mIMCD-3_3D
3 beta-Hydroxy-5-cholestenoate	14.581	0.00037745	3.4231	0.00080959	Nephron-Kidney	Nephron-mIMCD-3_2D	Nephron-mIMCD-3_3D
PE20_38Z_11Z_14Z_18_111Z	14.014	0.00044761	3.3491	0.00094637	mIMCD-3_2D-Kidney	mIMCD-3_3D-Kidney	Nephron-mIMCD-3_2D	Nephron-mIMCD-3_3D
13'-Carboxy-alpha-tocotrienol	12.89	0.00063773	3.1954	0.0013294	mIMCD-3_3D-Kidney	Nephron-Kidney	mIMCD-3_3D-mIMCD-3_2D	Nephron-mIMCD-3_2D
24-Hydroxycalcitriol	12.661	0.00068722	3.1629	0.0014126	mIMCD-3_3D-Kidney	Nephron-Kidney	mIMCD-3_3D-mIMCD-3_2D	Nephron-mIMCD-3_2D
SMd18_1_22_0	12.556	0.00071164	3.1477	0.0014304	mIMCD-3_2D-Kidney	mIMCD-3_3D-Kidney	Nephron-mIMCD-3_2D
10-Hydroxy-16-hentriacontanone	12.514	0.00072146	3.1418	0.0014304	mIMCD-3_3D-Kidney	Nephron-Kidney	mIMCD-3_3D-mIMCD-3_2D	Nephron-mIMCD-3_2D
CE15_1	12.463	0.00073388	3.1344	0.0014304	Nephron-Kidney	mIMCD-3_3D-mIMCD-3_2D	Nephron-mIMCD-3_2D
3beta_5alpha_9alpha_22E_24R-5_9-Epidioxy-3-hydroxyergosta-7_22-dien-6-one	12.461	0.00073451	3.134	0.0014304	mIMCD-3_3D-Kidney	Nephron-Kidney	mIMCD-3_3D-mIMCD-3_2D	Nephron-mIMCD-3_2D
PC18_0_22_64Z_7Z_10Z_13Z_16Z_19Z	12.282	0.00077989	3.108	0.001499	mIMCD-3_2D-Kidney	mIMCD-3_3D-Kidney	Nephron-mIMCD-3_2D	Nephron-mIMCD-3_3D
PE16_19Z_20_211Z_14Z	12.127	0.00082193	3.0852	0.0015596	mIMCD-3_2D-Kidney	mIMCD-3_3D-Kidney	Nephron-mIMCD-3_2D	Nephron-mIMCD-3_3D
Palmitoyl sphingomyelin	12.05	0.00084389	3.0737	0.001581	mIMCD-3_2D-Kidney	Nephron-mIMCD-3_2D	Nephron-mIMCD-3_3D
PS16_0_20_45Z_8Z_11Z_14Z	11.591	0.00098943	3.0046	0.0018304	Nephron-mIMCD-3_2D	Nephron-mIMCD-3_3D
PC16_0_18_29Z_12Z	11.523	0.0010136	2.9941	0.001852	mIMCD-3_2D-Kidney	mIMCD-3_3D-Kidney	Nephron-mIMCD-3_2D	Nephron-mIMCD-3_3D
SMd18_1_24_115Z	11.402	0.0010579	2.9756	0.0019093	mIMCD-3_2D-Kidney	mIMCD-3_3D-Kidney	Nephron-mIMCD-3_2D	Nephron-mIMCD-3_3D
PS22_64Z_7Z_10Z_13Z_16Z_19Z_18_19Z	11.331	0.0010854	2.9644	0.0019353	mIMCD-3_2D-Kidney	mIMCD-3_3D-Kidney	Nephron-mIMCD-3_2D	Nephron-mIMCD-3_3D
PC18_111Z_22_54Z_7Z_10Z_13Z_16Z	11.054	0.0011993	2.9211	0.0021131	mIMCD-3_2D-Kidney	mIMCD-3_3D-mIMCD-3_2D
PEP-18_0_20_38Z_11Z_14Z	11.017	0.0012158	2.9151	0.002117	mIMCD-3_2D-Kidney	mIMCD-3_3D-Kidney	Nephron-mIMCD-3_2D	Nephron-mIMCD-3_3D
22E_ 24x-Ergosta-4_6_8_22-tetraen-3-one	10.878	0.0012793	2.893	0.0022016	Nephron-Kidney	Nephron-mIMCD-3_2D
SMd18_0_24_115Z	10.838	0.0012984	2.8866	0.0022028	mIMCD-3_2D-Kidney	mIMCD-3_3D-Kidney	Nephron-mIMCD-3_2D	Nephron-mIMCD-3_3D
PE20_55Z_8Z_11Z_14Z_17Z_16_0	10.814	0.0013098	2.8828	0.0022028	mIMCD-3_3D-Kidney	Nephron-mIMCD-3_2D	Nephron-mIMCD-3_3D
PC18_0_20_55Z_8Z_11Z_14Z_17Z	10.672	0.0013809	2.8598	0.0022963	mIMCD-3_3D-Kidney	Nephron-mIMCD-3_2D	Nephron-mIMCD-3_3D
Glucosylceramide d18_1_22_0	10.55	0.0014459	2.8399	0.0023777	mIMCD-3_2D-Kidney	mIMCD-3_3D-Kidney	Nephron-mIMCD-3_2D
LysoPC18_0	10.487	0.0014806	2.8296	0.002408	mIMCD-3_2D-Kidney	mIMCD-3_3D-Kidney
PC20_38Z_11Z_14Z_18_19Z	10.241	0.0016267	2.7887	0.0026169	mIMCD-3_2D-Kidney	mIMCD-3_3D-Kidney	Nephron-mIMCD-3_3D
SMd18_0_22_0	10.077	0.0017333	2.7611	0.0027584	mIMCD-3_2D-Kidney	Nephron-mIMCD-3_2D
PE20_0_22_64Z_7Z_10Z_13Z_16Z_19Z	9.9636	0.0018117	2.7419	0.0028525	mIMCD-3_2D-Kidney	mIMCD-3_3D-Kidney	Nephron-mIMCD-3_2D	Nephron-mIMCD-3_3D
PI18_0_22_64Z_7Z_10Z_13Z_16Z_19Z	9.8957	0.0018608	2.7303	0.0028989	mIMCD-3_2D-Kidney	mIMCD-3_3D-Kidney
PC20_45Z_8Z_11Z_14Z_22_64Z_7Z_10Z_13Z_16Z_19Z	9.7898	0.0019405	2.7121	0.0029916	mIMCD-3_2D-Kidney	mIMCD-3_3D-Kidney	Nephron-mIMCD-3_2D	Nephron-mIMCD-3_3D
PE18_29Z_12Z_18_0	9.6349	0.0020645	2.6852	0.0031449	mIMCD-3_2D-Kidney	Nephron-mIMCD-3_2D	Nephron-mIMCD-3_3D
PC18_111Z_22_64Z_7Z_10Z_13Z_16Z_19Z	9.6133	0.0020825	2.6814	0.0031449	mIMCD-3_3D-Kidney	Nephron-mIMCD-3_2D	Nephron-mIMCD-3_3D
PE22_64Z_7Z_10Z_13Z_16Z_19Z_P-16_0	9.5528	0.002134	2.6708	0.0031902	mIMCD-3_3D-Kidney	Nephron-mIMCD-3_2D	Nephron-mIMCD-3_3D
PC18_29Z_12Z_20_55Z_8Z_11Z_14Z_17Z	9.2533	0.0024119	2.6176	0.0035697	mIMCD-3_2D-Kidney	mIMCD-3_3D-Kidney	Nephron-mIMCD-3_2D	Nephron-mIMCD-3_3D
PE18_29Z_12Z_22_64Z_7Z_10Z_13Z_16Z_19Z	9.1929	0.002473	2.6068	0.0036238	Nephron-mIMCD-3_2D	Nephron-mIMCD-3_3D
PC16_0_20_55Z_8Z_11Z_14Z_17Z	8.8633	0.0028407	2.5466	0.0041218	mIMCD-3_3D-Kidney	Nephron-mIMCD-3_2D	Nephron-mIMCD-3_3D
PE16_0_20_55Z_8Z_11Z_14Z_17Z	8.7359	0.0029998	2.5229	0.0043103	Nephron-mIMCD-3_2D	Nephron-mIMCD-3_3D
SMd18_1_22_113Z	8.7047	0.0030404	2.5171	0.0043267	mIMCD-3_2D-Kidney	mIMCD-3_3D-Kidney	Nephron-mIMCD-3_2D	Nephron-mIMCD-3_3D
PC22_64Z_7Z_10Z_13Z_16Z_19Z_22_64Z_7Z_10Z_13Z_16Z_19Z	8.5861	0.0032005	2.4948	0.0045112	mIMCD-3_2D-Kidney	mIMCD-3_3D-Kidney	Nephron-mIMCD-3_2D	Nephron-mIMCD-3_3D
PC18_29Z_12Z_18_36Z_9Z_12Z	8.5124	0.0033051	2.4808	0.0046105	mIMCD-3_2D-Kidney	mIMCD-3_3D-Kidney	Nephron-mIMCD-3_2D	Nephron-mIMCD-3_3D
SMd18_0_26_117Z	8.493	0.0033332	2.4771	0.0046105	mIMCD-3_2D-Kidney	Nephron-mIMCD-3_2D	Nephron-mIMCD-3_3D
PE20_45Z_8Z_11Z_14Z_P-16_0	8.3118	0.0036107	2.4424	0.0049481	mIMCD-3_2D-Kidney	Nephron-mIMCD-3_2D
PE16_19Z_18_29Z_12Z	8.0564	0.0040497	2.3926	0.0054472	mIMCD-3_2D-Kidney	mIMCD-3_3D-Kidney	Nephron-mIMCD-3_2D	Nephron-mIMCD-3_3D
PE20_111Z_18_111Z	8.0443	0.004072	2.3902	0.0054472	mIMCD-3_3D-Kidney	Nephron-mIMCD-3_3D
PE18_0_16_19Z	8.037	0.0040854	2.3888	0.0054472	mIMCD-3_3D-Kidney	mIMCD-3_3D-mIMCD-3_2D	Nephron-mIMCD-3_3D
SMd18_1_14_0	7.8945	0.0043605	2.3605	0.0057621	mIMCD-3_2D-Kidney	mIMCD-3_3D-Kidney	Nephron-mIMCD-3_2D
Cortol	7.7395	0.0046847	2.3293	0.0061357	mIMCD-3_3D-Kidney	mIMCD-3_3D-mIMCD-3_2D
PE20_111Z_24_0	7.6971	0.0047783	2.3207	0.0062033	mIMCD-3_3D-Kidney	Nephron-mIMCD-3_3D
PC20_55Z_8Z_11Z_14Z_17Z_18_29Z_12Z	7.4981	0.0052481	2.28	0.0067032	mIMCD-3_3D-Kidney	Nephron-mIMCD-3_2D	Nephron-mIMCD-3_3D
PCo-18_0_22_64Z_7Z_10Z_13Z_16Z_19Z	7.4958	0.0052539	2.2795	0.0067032	mIMCD-3_2D-Kidney	Nephron-mIMCD-3_2D
Cerd18_1_22_113Z	7.4756	0.0053046	2.2753	0.0067101	Nephron-mIMCD-3_2D	Nephron-mIMCD-3_3D
PC14_0_20_0	7.3546	0.0056208	2.2502	0.0070498	mIMCD-3_3D-Kidney	Nephron-mIMCD-3_3D
Ceramide d18_1_24_0	6.9273	0.0069305	2.1592	0.0086195	mIMCD-3_3D-Kidney	mIMCD-3_3D-mIMCD-3_2D
PC20_111Z_18_111Z	6.4744	0.0087308	2.0589	0.010768	mIMCD-3_3D-Kidney	Nephron-mIMCD-3_3D
PE18_0_18_0	6.4563	0.0088136	2.0548	0.01078	Nephron-mIMCD-3_2D	Nephron-mIMCD-3_3D
PC22_54Z_7Z_10Z_13Z_16Z_P-16_0	6.2851	0.0096431	2.0158	0.011698	Nephron-mIMCD-3_2D	Nephron-mIMCD-3_3D
PC16_0_18_111Z	6.2272	0.0099446	2.0024	0.011966	mIMCD-3_3D-mIMCD-3_2D
PC22_54Z_7Z_10Z_13Z_16Z_14_0	6.1474	0.010378	1.9839	0.012386	Nephron-mIMCD-3_2D	Nephron-mIMCD-3_3D
PC20_0_20_48Z_11Z_14Z_17Z	6.0971	0.010663	1.9721	0.012625	Nephron-mIMCD-3_2D	Nephron-mIMCD-3_3D
PG18_29Z_12Z_20_35Z_8Z_11Z	5.8321	0.012323	1.9093	0.014475	Nephron-mIMCD-3_2D
PC18_36Z_9Z_12Z_22_64Z_7Z_10Z_13Z_16Z_19Z	5.7909	0.012608	1.8994	0.014644	Nephron-mIMCD-3_2D	Nephron-mIMCD-3_3D
PE20_48Z_11Z_14Z_17Z_P-18_0	5.7828	0.012665	1.8974	0.014644	mIMCD-3_2D-Kidney	mIMCD-3_3D-mIMCD-3_2D
PE14_0_20_0	5.3774	0.01594	1.7975	0.018287	mIMCD-3_2D-Kidney	Nephron-mIMCD-3_2D
PE14_0_P-18_0	5.3056	0.016619	1.7794	0.01892	mIMCD-3_2D-Kidney	Nephron-mIMCD-3_2D
PE18_46Z_9Z_12Z_15Z_20_0	4.7451	0.023271	1.6332	0.026291
PEP-16_0e_0_0	4.6695	0.024391	1.6128	0.027347
PE20_0_18_29Z_12Z	3.9202	0.039715	1.401	0.044194
