# Supplementary material for: Cells grown in three-dimensional spheroids mirror in vivo metabolic response of epithelial cells
Source: Commun Biol. 2020 May 19;3:246. doi: 10.1038/s42003-020-0973-6 (PMC7237469; doi:10.1038/s42003-020-0973-6)
Supplement: Supplementary file 12 — Supplementary Data 10 [file 42003_2020_973_MOESM12_ESM.xlsx]

## Sheet: Tabelle1
Primer Sequences for qPCRs in Figure 4
	G6PD	fwd	ctgaatgaacgcaaagctga
		rev	caatcttgtgcagcagtggt
	mPcyt2α/b	fwd	ggagatgtcctctgagtaccg
		rev	ggcaccagccacatagatgac
	bgt1	fwd	AAGGCAAGGACCAGGTGAAGG
		rev	CACACTCCCCTGGCTGCTATAC
	Hexokinase 2	fwd	ATGATCGCCTGCTTATTCACG
		rev	CGCCTAGAAATCTCCAGAAGGG
	Actin	fwd	TACTGCTCTGGCTCCTAGCA
		rev	CGGACTCATCGTACTCCTGC
